# Supplementary material for: Testing Hypotheses on Risk Factors for Scientific Misconduct via Matched-Control Analysis of Papers Containing Problematic Image Duplications
Source: Sci Eng Ethics. 2018 Feb 19;25(3):771–89. doi: 10.1007/s11948-018-0023-7 (PMC6591179; doi:10.1007/s11948-018-0023-7)
Supplement: Supplementary file 2 — Supplementary material 2 (TXT 242 kb) [file 11948_2018_23_MOESM2_ESM.txt]

dupClass	analysis	sub	var	n	events	b	se	z	Pval	expb	lCI	uCI	r2	b.nc	se.nc	z.nc	b.ml	se.ml	z.ml	warn.ml	signif	signif.nc	signif.ml
123	univ	first	n_authors	1044	348	0.023	0.021	1.116	0.264	1.023	0.983	1.066	0.001	0.024	0.021	1.13	0.018	0.069	0.254	NA
123	univ	first	n_countries	1044	348	0.039	0.114	0.344	0.731	1.04	0.832	1.299	0	0.04	0.114	0.346	0.068	0.067	1.011	NA
123	univ	first	count.auts	1044	348	0	0.006	-0.019	0.985	1	0.989	1.011	0	0	0.006	-0.019	0.083	0.069	1.205	NA
123	univ	first	industry	1044	348	-0.671	0.465	-1.444	0.149	0.511	0.205	1.271	0.002	-0.667	0.463	-1.44	-0.554	0.468	-1.185	NA
123	univ	first	gcd	1044	348	-0.004	0.016	-0.263	0.792	0.996	0.966	1.027	0	-0.004	0.016	-0.266	-0.007	0.067	-0.105	NA
123	univ	first	p_all	1044	348	-0.002	0.002	-1.036	0.3	0.998	0.994	1.002	0.001	-0.002	0.002	-1.025	-0.034	0.079	-0.427	NA
123	univ	first	p	1044	348	-0.003	0.003	-1.108	0.268	0.997	0.992	1.002	0.002	-0.003	0.003	-1.092	-0.055	0.086	-0.636	NA
123	univ	first	mcs	1044	348	-0.009	0.006	-1.582	0.114	0.991	0.979	1.002	0.003	-0.009	0.006	-1.54	-0.064	0.081	-0.782	NA
123	univ	first	tcs	1044	348	0	0	-1.105	0.269	1	1	1	0.002	0	0	-1.104	-0.088	0.108	-0.812	NA
123	univ	first	mncs	1044	348	0.092	0.071	1.298	0.194	1.096	0.954	1.259	0.002	0.085	0.068	1.25	0.073	0.065	1.121	NA
123	univ	first	pp_top10	1044	348	0.458	0.33	1.386	0.166	1.581	0.827	3.02	0.002	0.434	0.321	1.353	0.069	0.065	1.074	NA
123	univ	first	mnjs	1044	348	-0.413	0.208	-1.986	0.047	0.662	0.44	0.995	0.004	-0.408	0.206	-1.982	-0.074	0.075	-0.981	NA	*	*
123	univ	first	p.years	1044	348	-0.259	0.131	-1.975	0.048	0.772	0.597	0.998	0.004	-0.25	0.129	-1.94	-0.046	0.074	-0.623	NA	*	+
123	univ	first	paps.year	1044	348	0.024	0.037	0.645	0.519	1.024	0.952	1.103	0	0.024	0.037	0.643	0.044	0.065	0.67	NA
123	univ	first	papsAll.year	1044	348	0.018	0.027	0.684	0.494	1.019	0.966	1.074	0	0.019	0.027	0.689	0.071	0.065	1.083	NA
123	univ	first	cash	1044	348	0.557	0.131	4.242	0	1.746	1.35	2.259	0.017	0.583	0.134	4.367	0.583	0.134	4.367	NA	***	***	***
123	univ	first	career	1044	348	-0.64	0.166	-3.85	0	0.527	0.381	0.73	0.015	-0.617	0.161	-3.82	-0.563	0.239	-2.358	NA	***	***	*
123	univ	first	inst.inc	1044	348	-0.186	0.24	-0.775	0.438	0.831	0.519	1.328	0.001	-0.18	0.236	-0.764	-0.074	0.284	-0.262	NA
123	univ	first	german.dev	1044	348	0.311	0.129	2.408	0.016	1.365	1.06	1.758	0.006	0.324	0.132	2.46	-0.655	0.368	-1.78	NA	*	*	+
123	univ	first	intermediate	1044	348	-0.533	0.244	-2.189	0.029	0.587	0.364	0.946	0.005	-0.533	0.243	-2.19	-0.453	0.296	-1.532	NA	*	*
123	univ	first	anglo.reg	1044	348	-0.417	0.163	-2.558	0.011	0.659	0.479	0.907	0.007	-0.418	0.163	-2.571	-0.293	0.29	-1.013	NA	*	*
123	univ	first	ORI.legal	1044	348	-0.495	0.172	-2.872	0.004	0.609	0.435	0.854	0.008	-0.491	0.171	-2.871	-0.443	0.304	-1.457	NA	**	**
123	univ	first	ORI.nat	1044	348	0.085	0.131	0.653	0.514	1.089	0.843	1.408	0	0.089	0.133	0.665	-0.95	0.306	-3.109	NA			**
123	univ	first	ORI.local	1044	348	0.318	0.22	1.443	0.149	1.374	0.892	2.116	0.002	0.336	0.227	1.484	0.563	0.266	2.116	NA			*
123	univ	first	any.inc	1044	348	0.08	0.148	0.541	0.589	1.084	0.81	1.449	0	0.083	0.151	0.55	-0.302	0.232	-1.301	NA
123	univ	first	any.rio	1044	348	-0.263	0.197	-1.339	0.181	0.769	0.523	1.13	0.002	-0.256	0.194	-1.323	-0.919	0.349	-2.63	NA			**
123	univ	first	genCat	1044	348	0.066	0.134	0.493	0.622	1.068	0.821	1.389	0	0.068	0.136	0.501	0.129	0.139	0.926	NA
123	univ	last	p_all	1043	348	0	0	-1.016	0.309	1	0.999	1	0.001	0	0	-1.007	0.013	0.071	0.188	NA
123	univ	last	p	1043	348	-0.001	0.001	-1.288	0.198	0.999	0.998	1	0.002	-0.001	0.001	-1.275	-0.014	0.071	-0.198	NA
123	univ	last	mcs	1043	348	-0.012	0.004	-3.37	0.001	0.988	0.981	0.995	0.012	-0.012	0.003	-3.36	-0.149	0.086	-1.743	NA	***	***	+
123	univ	last	tcs	1043	348	0	0	-1.576	0.115	1	1	1	0.003	0	0	-1.579	-0.036	0.076	-0.47	NA
123	univ	last	mncs	1043	348	-0.025	0.087	-0.288	0.773	0.975	0.823	1.156	0	-0.021	0.085	-0.248	0.035	0.068	0.513	NA
123	univ	last	pp_top10	1043	348	-0.768	0.57	-1.346	0.178	0.464	0.152	1.419	0.002	-0.707	0.555	-1.273	-0.053	0.068	-0.773	NA
123	univ	last	mnjs	1043	348	-0.502	0.176	-2.852	0.004	0.605	0.428	0.855	0.008	-0.478	0.174	-2.752	-0.083	0.08	-1.034	NA	**	**
123	univ	last	p.years	1043	348	-0.136	0.065	-2.097	0.036	0.873	0.768	0.991	0.004	-0.135	0.065	-2.09	0.042	0.085	0.5	NA	*	*
123	univ	last	paps.year	1043	348	-0.004	0.018	-0.243	0.808	0.996	0.962	1.031	0	-0.004	0.017	-0.227	-0.004	0.068	-0.053	NA
123	univ	last	papsAll.year	1043	348	-0.001	0.013	-0.097	0.922	0.999	0.974	1.024	0	-0.001	0.012	-0.091	0.015	0.067	0.225	NA
123	univ	last	cash	1043	348	0.563	0.133	4.232	0	1.756	1.353	2.28	0.017	0.582	0.134	4.339	0.582	0.134	4.339	NA	***	***	***
123	univ	last	career	1043	348	-0.517	0.157	-3.282	0.001	0.596	0.438	0.812	0.011	-0.506	0.155	-3.273	-0.495	0.253	-1.955	NA	**	**	+
123	univ	last	inst.inc	1043	348	-0.489	0.254	-1.924	0.054	0.613	0.372	1.009	0.004	-0.475	0.249	-1.903	-0.311	0.284	-1.097	NA	+	+
123	univ	last	german.dev	1043	348	0.305	0.13	2.352	0.019	1.356	1.052	1.748	0.005	0.318	0.132	2.407	-0.765	0.39	-1.96	NA	*	*	*
123	univ	last	intermediate	1043	348	-0.472	0.246	-1.917	0.055	0.624	0.385	1.011	0.004	-0.46	0.245	-1.878	-0.365	0.297	-1.229	NA	+	+
123	univ	last	anglo.reg	1043	348	-0.387	0.156	-2.476	0.013	0.679	0.5	0.922	0.006	-0.395	0.157	-2.515	-0.28	0.279	-1.001	NA	*	*
123	univ	last	ORI.legal	1043	348	-0.386	0.163	-2.367	0.018	0.68	0.494	0.936	0.006	-0.386	0.162	-2.382	-0.383	0.326	-1.172	NA	*	*
123	univ	last	ORI.nat	1043	348	-0.003	0.13	-0.022	0.983	0.997	0.773	1.287	0	-0.003	0.132	-0.025	-1.149	0.29	-3.96	NA			***
123	univ	last	ORI.local	1043	348	0.419	0.22	1.904	0.057	1.521	0.988	2.342	0.003	0.437	0.225	1.94	0.736	0.262	2.805	NA	+	+	**
123	univ	last	any.inc	1043	348	0.034	0.15	0.225	0.822	1.034	0.77	1.389	0	0.032	0.151	0.214	-0.411	0.236	-1.745	NA			+
123	univ	last	any.rio	1043	348	-0.298	0.201	-1.478	0.139	0.743	0.5	1.102	0.002	-0.295	0.198	-1.487	-1.11	0.375	-2.957	NA			**
123	univ	last	genCat	1043	348	0.097	0.149	0.651	0.515	1.102	0.822	1.477	0	0.096	0.15	0.64	0.079	0.152	0.523	NA
123	country	first	argentina	1044	348	2.28	0.876	2.603	0.009	9.773	1.756	54.391	0.064	1.978	0.851	2.324	NA	NA	NA	NA	**	*	NA
123	country	first	australia	1044	348	-0.822	0.776	-1.06	0.289	0.439	0.096	2.01	0.064	-0.884	0.772	-1.146	NA	NA	NA	NA			NA
123	country	first	austria	1044	348	1.387	1.029	1.348	0.178	4.004	0.533	30.104	0.064	1.062	1.012	1.049	NA	NA	NA	NA			NA
123	country	first	belgium	1044	348	1.489	0.809	1.842	0.065	4.434	0.909	21.629	0.064	1.349	0.78	1.731	NA	NA	NA	NA	+	+	NA
123	country	first	brazil	1044	348	0.968	0.795	1.218	0.223	2.634	0.555	12.508	0.064	0.774	0.78	0.993	NA	NA	NA	NA			NA
123	country	first	canada	1044	348	0.07	0.477	0.146	0.884	1.072	0.421	2.731	0.064	0.145	0.447	0.325	NA	NA	NA	NA			NA
123	country	first	chile	1044	348	1.132	1.099	1.03	0.303	3.103	0.36	26.737	0.064	1.062	1.012	1.049	NA	NA	NA	NA			NA
123	country	first	denmark	1044	348	-0.14	1.187	-0.118	0.906	0.869	0.085	8.895	0.064	-0.037	1.165	-0.032	NA	NA	NA	NA			NA
123	country	first	france	1044	348	0.421	0.503	0.838	0.402	1.524	0.569	4.082	0.064	0.443	0.494	0.895	NA	NA	NA	NA			NA
123	country	first	germany	1044	348	-0.749	0.513	-1.461	0.144	0.473	0.173	1.292	0.064	-0.825	0.505	-1.635	NA	NA	NA	NA			NA
123	country	first	hungary	1044	348	0.575	1.24	0.464	0.643	1.778	0.157	20.193	0.064	0.368	1.235	0.298	NA	NA	NA	NA			NA
123	country	first	india	1044	348	1.169	0.429	2.724	0.006	3.218	1.388	7.46	0.064	1.136	0.416	2.732	NA	NA	NA	NA	**	**	NA
123	country	first	ireland	1044	348	0.804	0.939	0.857	0.392	2.235	0.355	14.066	0.064	0.656	0.926	0.708	NA	NA	NA	NA			NA
123	country	first	israel	1044	348	1.05	1.018	1.031	0.302	2.858	0.389	21.02	0.064	1.062	1.012	1.049	NA	NA	NA	NA			NA
123	country	first	italy	1044	348	0.504	0.422	1.193	0.233	1.655	0.724	3.786	0.064	0.464	0.407	1.14	NA	NA	NA	NA			NA
123	country	first	japan	1044	348	-1.302	0.498	-2.612	0.009	0.272	0.102	0.723	0.064	-1.28	0.494	-2.594	NA	NA	NA	NA	**	**	NA
123	country	first	netherlands	1044	348	0.129	0.839	0.153	0.878	1.137	0.219	5.895	0.064	-0.037	0.831	-0.045	NA	NA	NA	NA			NA
123	country	first	o	1044	348	0.779	0.369	2.113	0.035	2.18	1.058	4.49	0.064	0.699	0.361	1.934	NA	NA	NA	NA	*	+	NA
123	country	first	peoples r china	1044	348	0.795	0.194	4.102	0	2.215	1.515	3.24	0.064	0.775	0.188	4.121	NA	NA	NA	NA	***	***	NA
123	country	first	south korea	1044	348	-0.022	0.417	-0.052	0.958	0.978	0.432	2.215	0.064	-0.003	0.399	-0.008	NA	NA	NA	NA			NA
123	country	first	spain	1044	348	-0.151	0.597	-0.253	0.8	0.86	0.267	2.769	0.064	-0.117	0.593	-0.198	NA	NA	NA	NA			NA
123	country	first	switzerland	1044	348	-0.368	1.118	-0.329	0.742	0.692	0.077	6.191	0.064	-0.548	1.107	-0.495	NA	NA	NA	NA			NA
123	country	first	taiwan	1044	348	0.219	0.347	0.63	0.528	1.244	0.631	2.455	0.064	0.171	0.336	0.508	NA	NA	NA	NA			NA
123	country	first	uk	1044	348	0.426	0.426	1.001	0.317	1.531	0.665	3.528	0.064	0.32	0.415	0.771	NA	NA	NA	NA			NA
123	country	last	argentina	1043	348	2.211	0.874	2.531	0.011	9.124	1.647	50.553	0.067	1.884	0.849	2.218	NA	NA	NA	NA	*	*	NA
123	country	last	australia	1043	348	-1.708	1.041	-1.641	0.101	0.181	0.024	1.394	0.067	-1.805	1.041	-1.734	NA	NA	NA	NA		+	NA
123	country	last	austria	1043	348	1.227	1.022	1.201	0.23	3.411	0.46	25.288	0.067	0.967	1.011	0.957	NA	NA	NA	NA			NA
123	country	last	belgium	1043	348	1.393	0.807	1.726	0.084	4.028	0.828	19.598	0.067	1.255	0.778	1.614	NA	NA	NA	NA	+		NA
123	country	last	brazil	1043	348	1.103	0.836	1.318	0.187	3.012	0.585	15.52	0.067	0.967	0.829	1.166	NA	NA	NA	NA			NA
123	country	last	canada	1043	348	0.027	0.447	0.06	0.952	1.027	0.428	2.469	0.067	0.073	0.422	0.174	NA	NA	NA	NA			NA
123	country	last	chile	1043	348	1.09	1.094	0.996	0.319	2.976	0.348	25.417	0.067	0.967	1.011	0.957	NA	NA	NA	NA			NA
123	country	last	denmark	1043	348	-0.59	1.277	-0.462	0.644	0.554	0.045	6.772	0.067	-0.131	1.164	-0.113	NA	NA	NA	NA			NA
123	country	last	france	1043	348	0.282	0.493	0.573	0.567	1.326	0.505	3.483	0.067	0.348	0.491	0.709	NA	NA	NA	NA			NA
123	country	last	germany	1043	348	-0.809	0.509	-1.589	0.112	0.445	0.164	1.208	0.067	-0.92	0.502	-1.834	NA	NA	NA	NA		+	NA
123	country	last	hungary	1043	348	0	1.174	0	1	1	0.1	9.993	0.067	-0.131	1.164	-0.113	NA	NA	NA	NA			NA
123	country	last	india	1043	348	1.207	0.431	2.798	0.005	3.343	1.435	7.785	0.067	1.19	0.414	2.877	NA	NA	NA	NA	**	**	NA
123	country	last	ireland	1043	348	1.158	1.024	1.131	0.258	3.184	0.428	23.687	0.067	0.967	1.011	0.957	NA	NA	NA	NA			NA
123	country	last	israel	1043	348	0.995	1.018	0.978	0.328	2.705	0.368	19.88	0.067	0.967	1.011	0.957	NA	NA	NA	NA			NA
123	country	last	italy	1043	348	0.225	0.421	0.535	0.592	1.253	0.549	2.858	0.067	0.225	0.411	0.548	NA	NA	NA	NA			NA
123	country	last	japan	1043	348	-1.43	0.507	-2.822	0.005	0.239	0.089	0.646	0.067	-1.375	0.49	-2.803	NA	NA	NA	NA	**	**	NA
123	country	last	netherlands	1043	348	0.328	0.729	0.451	0.652	1.389	0.333	5.796	0.067	0.274	0.722	0.38	NA	NA	NA	NA			NA
123	country	last	o	1043	348	0.627	0.386	1.627	0.104	1.873	0.88	3.987	0.067	0.562	0.375	1.5	NA	NA	NA	NA			NA
123	country	last	peoples r china	1043	348	0.731	0.187	3.906	0	2.078	1.44	2.999	0.067	0.686	0.181	3.798	NA	NA	NA	NA	***	***	NA
123	country	last	south korea	1043	348	-0.052	0.413	-0.126	0.9	0.949	0.423	2.132	0.067	-0.026	0.398	-0.065	NA	NA	NA	NA			NA
123	country	last	spain	1043	348	-0.085	0.608	-0.14	0.889	0.919	0.279	3.024	0.067	-0.044	0.602	-0.074	NA	NA	NA	NA			NA
123	country	last	switzerland	1043	348	-0.026	0.843	-0.031	0.975	0.974	0.187	5.079	0.067	-0.131	0.829	-0.158	NA	NA	NA	NA			NA
123	country	last	taiwan	1043	348	0.206	0.356	0.579	0.563	1.228	0.612	2.467	0.067	0.12	0.341	0.352	NA	NA	NA	NA			NA
123	country	last	uk	1043	348	-0.125	0.465	-0.269	0.788	0.882	0.355	2.194	0.067	-0.222	0.456	-0.488	NA	NA	NA	NA			NA
123	gender	first	female	1044	348	0.07	0.138	0.507	0.612	1.072	0.818	1.405	0	0.073	0.141	0.516	0.122	0.143	0.854	NA
123	gender	first	unknown	1044	348	0.028	0.234	0.118	0.906	1.028	0.65	1.626	0	0.029	0.234	0.124	-0.048	0.24	-0.202	NA
123	gender	last	female	1043	348	0.11	0.152	0.724	0.469	1.117	0.828	1.506	0.001	0.107	0.152	0.705	0.073	0.155	0.471	NA
123	gender	last	unknown	1043	348	0.106	0.248	0.426	0.67	1.111	0.684	1.806	0.001	0.109	0.248	0.439	-0.063	0.254	-0.247	NA
123	genderHand	first	Handfemale	1044	348	0.08	0.131	0.611	0.541	1.083	0.838	1.4	0	0.084	0.134	0.627	0.144	0.137	1.05	NA
123	genderHand	last	Handfemale	1043	348	0.116	0.147	0.79	0.43	1.123	0.842	1.499	0.001	0.114	0.147	0.776	0.09	0.149	0.603	NA
123	multiv	first	n_authors	1044	348	0.14	0.058	2.405	0.016	1.15	1.026	1.29	0.05	0.142	0.058	2.458	0	0.074	-0.002	NA	*	*
123	multiv	first	n_countries	1044	348	1.103	0.379	2.911	0.004	3.013	1.434	6.331	0.05	1.094	0.369	2.966	0.158	0.075	2.092	NA	**	**	*
123	multiv	first	p.years	1044	348	-0.115	0.153	-0.748	0.455	0.892	0.66	1.204	0.05	-0.116	0.146	-0.79	-0.063	0.079	-0.79	NA
123	multiv	first	paps.year	1044	348	0.025	0.043	0.582	0.561	1.026	0.942	1.116	0.05	0.046	0.042	1.089	0.079	0.072	1.089	NA
123	multiv	first	mnjs	1044	348	-0.095	0.216	-0.442	0.659	0.909	0.596	1.387	0.05	-0.12	0.208	-0.574	-0.043	0.075	-0.574	NA
123	multiv	first	genCat	1044	348	0.071	0.141	0.503	0.615	1.073	0.814	1.415	0.05	0.097	0.143	0.676	0.097	0.143	0.676	NA
123	multiv	first	cash	1044	348	0.974	0.25	3.89	0	2.648	1.621	4.326	0.05	0.999	0.245	4.076	0.999	0.245	4.076	NA	***	***	***
123	multiv	first	career	1044	348	-0.486	0.362	-1.343	0.179	0.615	0.303	1.25	0.05	-0.433	0.359	-1.207	-0.433	0.359	-1.207	NA
123	multiv	first	inst.inc	1044	348	0.069	0.284	0.242	0.809	1.071	0.614	1.867	0.05	0.055	0.276	0.2	0.055	0.276	0.2	NA
123	multiv	first	ORI.legal	1044	348	-0.102	0.413	-0.246	0.805	0.903	0.402	2.028	0.05	-0.114	0.411	-0.278	-0.114	0.411	-0.278	NA
123	multiv	first	ORI.nat	1044	348	-0.88	0.274	-3.214	0.001	0.415	0.243	0.71	0.05	-0.892	0.269	-3.32	-0.892	0.269	-3.32	NA	**	***	***
123	multiv	first	ORI.local	1044	348	0.213	0.299	0.71	0.478	1.237	0.688	2.223	0.05	0.226	0.293	0.77	0.226	0.293	0.77	NA
123	multiv	first	n_authors:n_countries	1044	348	-0.111	0.043	-2.595	0.009	0.895	0.824	0.973	0.05	-0.111	0.042	-2.652	-0.197	0.074	-2.652	NA	**	**	**
123	multiv	last	n_authors	1043	348	0.142	0.058	2.47	0.014	1.153	1.03	1.291	0.057	0.142	0.057	2.487	0.003	0.075	0.044	NA	*	*
123	multiv	last	n_countries	1043	348	1.132	0.375	3.021	0.003	3.102	1.488	6.466	0.057	1.127	0.366	3.08	0.18	0.077	2.331	NA	**	**	*
123	multiv	last	p.years	1043	348	0.077	0.091	0.851	0.395	1.08	0.904	1.29	0.057	0.086	0.088	0.975	0.089	0.091	0.975	NA
123	multiv	last	paps.year	1043	348	0.005	0.02	0.237	0.812	1.005	0.966	1.045	0.057	-0.001	0.019	-0.054	-0.004	0.073	-0.054	NA
123	multiv	last	mnjs	1043	348	-0.04	0.203	-0.197	0.844	0.961	0.645	1.43	0.057	-0.071	0.197	-0.36	-0.029	0.08	-0.36	NA
123	multiv	last	genCat	1043	348	0.031	0.158	0.196	0.845	1.032	0.756	1.407	0.057	0.02	0.158	0.124	0.02	0.158	0.124	NA
123	multiv	last	cash	1043	348	1.264	0.29	4.36	0	3.538	2.005	6.244	0.057	1.252	0.278	4.504	1.252	0.278	4.504	NA	***	***	***
123	multiv	last	career	1043	348	-0.439	0.374	-1.173	0.241	0.645	0.31	1.342	0.057	-0.413	0.368	-1.121	-0.413	0.368	-1.121	NA
123	multiv	last	inst.inc	1043	348	-0.298	0.305	-0.976	0.329	0.743	0.408	1.35	0.057	-0.29	0.292	-0.992	-0.29	0.292	-0.992	NA
123	multiv	last	ORI.legal	1043	348	-0.201	0.431	-0.466	0.641	0.818	0.351	1.905	0.057	-0.188	0.424	-0.442	-0.188	0.424	-0.442	NA
123	multiv	last	ORI.nat	1043	348	-1.142	0.293	-3.905	0	0.319	0.18	0.566	0.057	-1.131	0.285	-3.972	-1.131	0.285	-3.972	NA	***	***	***
123	multiv	last	ORI.local	1043	348	0.182	0.306	0.594	0.552	1.2	0.658	2.185	0.057	0.189	0.298	0.632	0.189	0.298	0.632	NA
123	multiv	last	n_authors:n_countries	1043	348	-0.111	0.042	-2.657	0.008	0.895	0.825	0.971	0.057	-0.11	0.041	-2.688	-0.195	0.073	-2.688	NA	**	**	**
123	west.univ	first	n_authors	445	117	0.064	0.048	1.339	0.181	1.066	0.971	1.17	0.004	0.032	0.036	0.897	0.095	0.106	0.897	NA
123	west.univ	first	n_countries	445	117	0.515	0.245	2.1	0.036	1.674	1.035	2.707	0.011	0.283	0.158	1.792	0.182	0.101	1.792	NA	*	+	+
123	west.univ	first	count.auts	445	117	0.021	0.013	1.65	0.099	1.021	0.996	1.047	0.006	0.014	0.009	1.47	0.153	0.104	1.47	NA	+
123	west.univ	first	industry	445	117	1.027	0.843	1.218	0.223	2.791	0.535	14.557	0.004	0.252	0.55	0.458	0.252	0.55	0.458	NA
123	west.univ	first	gcd	445	117	0.073	0.04	1.825	0.068	1.076	0.995	1.164	0.008	0.03	0.025	1.223	0.126	0.103	1.223	NA	+
123	west.univ	first	p_all	445	117	0.011	0.006	1.909	0.056	1.012	1	1.023	0.009	0.008	0.004	1.993	0.198	0.099	1.993	NA	+	*	*
123	west.univ	first	p	445	117	0.01	0.008	1.215	0.225	1.01	0.994	1.027	0.004	0.007	0.006	1.142	0.114	0.1	1.142	NA
123	west.univ	first	mcs	445	117	0.001	0.006	0.193	0.847	1.001	0.989	1.013	0	-0.002	0.006	-0.393	-0.047	0.119	-0.393	NA
123	west.univ	first	tcs	445	117	0	0	1.299	0.194	1	1	1.001	0.004	0	0	0.198	0.021	0.104	0.198	NA
123	west.univ	first	mncs	445	117	0.326	0.177	1.837	0.066	1.385	0.978	1.961	0.009	0.11	0.117	0.933	0.096	0.103	0.933	NA	+
123	west.univ	first	pp_top10	445	117	2.37	1.115	2.125	0.034	10.695	1.203	95.113	0.012	0.142	0.611	0.232	0.025	0.106	0.232	NA	*
123	west.univ	first	mnjs	445	117	0.554	0.421	1.316	0.188	1.741	0.762	3.974	0.004	-0.106	0.254	-0.418	-0.047	0.112	-0.418	NA
123	west.univ	first	p.years	445	117	-0.06	0.254	-0.237	0.813	0.942	0.572	1.55	0	-0.005	0.192	-0.026	-0.003	0.108	-0.026	NA
123	west.univ	first	paps.year	445	117	0.237	0.129	1.829	0.067	1.267	0.983	1.632	0.008	0.15	0.1	1.495	0.153	0.103	1.495	NA	+
123	west.univ	first	papsAll.year	445	117	0.23	0.076	3.015	0.003	1.258	1.084	1.461	0.024	0.158	0.055	2.893	0.292	0.101	2.893	NA	**	**	**
123	west.univ	first	cash	NA	NA	NA	NA	NA	NA	NA	NA	NA	NA	NA	NA	NA	NA	NA	NA	NA	NA	NA	NA
123	west.univ	first	career	445	117	-0.247	0.306	-0.808	0.419	0.781	0.429	1.422	0.001	-0.322	0.218	-1.478	-0.322	0.218	-1.478	NA
123	west.univ	first	inst.inc	445	117	0.238	0.399	0.596	0.551	1.269	0.58	2.774	0.001	0.222	0.257	0.866	0.222	0.257	0.866	NA
123	west.univ	first	german.dev	NA	NA	NA	NA	NA	NA	NA	NA	NA	NA	NA	NA	NA	NA	NA	NA	NA	NA	NA	NA
123	west.univ	first	intermediate	445	117	-0.394	0.64	-0.615	0.538	0.675	0.192	2.364	0.001	-0.919	0.493	-1.865	-0.919	0.493	-1.865	NA		+	+
123	west.univ	first	anglo.reg	445	117	-0.085	0.293	-0.292	0.77	0.918	0.517	1.629	0	0.027	0.217	0.126	0.027	0.217	0.126	NA
123	west.univ	first	ORI.legal	445	117	-0.247	0.289	-0.856	0.392	0.781	0.444	1.375	0.002	-0.11	0.216	-0.51	-0.11	0.216	-0.51	NA
123	west.univ	first	ORI.nat	445	117	-0.036	0.327	-0.109	0.913	0.965	0.509	1.831	0	-0.283	0.243	-1.167	-0.283	0.243	-1.167	NA
123	west.univ	first	ORI.local	445	117	0.304	0.407	0.748	0.455	1.356	0.61	3.012	0.001	0.392	0.304	1.287	0.392	0.304	1.287	NA
123	west.univ	first	any.inc	445	117	-0.203	0.418	-0.486	0.627	0.816	0.359	1.853	0.001	-0.256	0.269	-0.954	-0.256	0.269	-0.954	NA
123	west.univ	first	any.rio	445	117	-0.446	0.55	-0.812	0.417	0.64	0.218	1.879	0.001	-0.513	0.379	-1.354	-0.513	0.379	-1.354	NA
123	west.univ	first	genCat	445	117	0.354	0.282	1.254	0.21	1.425	0.819	2.478	0.004	0.225	0.216	1.039	0.225	0.216	1.039	NA
123	west.univ	last	p_all	469	124	0.001	0.001	1.42	0.156	1.001	1	1.003	0.004	0.001	0.001	0.912	0.09	0.099	0.912	NA
123	west.univ	last	p	469	124	0.001	0.001	0.925	0.355	1.001	0.999	1.004	0.002	0	0.001	0.233	0.024	0.103	0.233	NA
123	west.univ	last	mcs	469	124	-0.001	0.006	-0.143	0.886	0.999	0.987	1.011	0	-0.003	0.004	-0.643	-0.07	0.109	-0.643	NA
123	west.univ	last	tcs	469	124	0	0	0.836	0.403	1	1	1	0.002	0	0	0.238	0.024	0.102	0.238	NA
123	west.univ	last	mncs	469	124	0.188	0.169	1.116	0.264	1.207	0.867	1.68	0.003	0.043	0.112	0.384	0.039	0.102	0.384	NA
123	west.univ	last	pp_top10	469	124	-0.361	1.344	-0.269	0.788	0.697	0.05	9.715	0	-1.189	0.954	-1.246	-0.136	0.109	-1.246	NA
123	west.univ	last	mnjs	469	124	-0.114	0.324	-0.353	0.724	0.892	0.473	1.682	0	-0.054	0.243	-0.223	-0.024	0.106	-0.223	NA
123	west.univ	last	p.years	469	124	0.067	0.145	0.458	0.647	1.069	0.804	1.421	0	0.11	0.115	0.953	0.101	0.106	0.953	NA
123	west.univ	last	paps.year	469	124	0.071	0.048	1.479	0.139	1.074	0.977	1.179	0.005	0.021	0.032	0.665	0.067	0.1	0.665	NA
123	west.univ	last	papsAll.year	469	124	0.06	0.03	2.018	0.044	1.062	1.002	1.127	0.009	0.029	0.021	1.409	0.138	0.098	1.409	NA	*
123	west.univ	last	cash	NA	NA	NA	NA	NA	NA	NA	NA	NA	NA	NA	NA	NA	NA	NA	NA	NA	NA	NA	NA
123	west.univ	last	career	469	124	-0.252	0.283	-0.891	0.373	0.777	0.446	1.353	0.002	-0.111	0.214	-0.519	-0.111	0.214	-0.519	NA
123	west.univ	last	inst.inc	469	124	0.168	0.38	0.443	0.658	1.183	0.562	2.493	0	-0.129	0.267	-0.484	-0.129	0.267	-0.484	NA
123	west.univ	last	german.dev	NA	NA	NA	NA	NA	NA	NA	NA	NA	NA	NA	NA	NA	NA	NA	NA	NA	NA	NA	NA
123	west.univ	last	intermediate	469	124	-0.705	0.603	-1.17	0.242	0.494	0.152	1.61	0.003	-0.923	0.492	-1.877	-0.923	0.492	-1.877	NA		+	+
123	west.univ	last	anglo.reg	469	124	0.025	0.275	0.092	0.927	1.026	0.598	1.758	0	0.075	0.212	0.353	0.075	0.212	0.353	NA
123	west.univ	last	ORI.legal	469	124	-0.199	0.274	-0.725	0.469	0.82	0.479	1.403	0.001	0.065	0.21	0.312	0.065	0.21	0.312	NA
123	west.univ	last	ORI.nat	469	124	-0.169	0.32	-0.528	0.598	0.845	0.451	1.581	0.001	-0.506	0.246	-2.054	-0.506	0.246	-2.054	NA		*	*
123	west.univ	last	ORI.local	469	124	0.345	0.372	0.928	0.353	1.412	0.681	2.927	0.002	0.501	0.301	1.665	0.628	0.411	1.527	NA		+
123	west.univ	last	any.inc	469	124	-0.262	0.362	-0.723	0.47	0.769	0.378	1.566	0.001	-0.3	0.26	-1.151	-0.3	0.26	-1.151	NA
123	west.univ	last	any.rio	469	124	-0.55	0.551	-0.997	0.319	0.577	0.196	1.7	0.002	-0.357	0.385	-0.927	-0.357	0.385	-0.927	NA
123	west.univ	last	genCat	469	124	0.054	0.329	0.165	0.869	1.056	0.554	2.013	0	0.031	0.24	0.129	0.031	0.24	0.129	NA
123	west.gender	first	female	445	117	0.403	0.302	1.335	0.182	1.497	0.828	2.705	0.004	0.295	0.227	1.298	0.295	0.227	1.298	NA
123	west.gender	first	unknown	445	117	0.282	0.603	0.468	0.64	1.326	0.407	4.325	0.004	0.427	0.384	1.11	0.427	0.384	1.11	NA
123	west.gender	last	female	469	124	0.024	0.334	0.072	0.943	1.024	0.532	1.97	0.001	0.03	0.242	0.125	0.03	0.242	0.125	NA
123	west.gender	last	unknown	469	124	-0.378	0.64	-0.591	0.554	0.685	0.195	2.402	0.001	-0.011	0.491	-0.022	-0.011	0.491	-0.022	NA
123	west.genderHand	first	female	445	117	0.477	0.294	1.622	0.105	1.612	0.905	2.87	0.006	0.294	0.216	1.36	0.294	0.216	1.36	NA
123	west.genderHand	last	female	469	124	0	0.334	0	1	1	0.519	1.926	0	0.012	0.237	0.051	0.012	0.237	0.051	NA
123	west.multiv	first	n_authors	445	117	0.239	0.122	1.962	0.05	1.269	1	1.611	0.056	0.149	0.085	1.755	0.012	0.237	0.051	NA	*	+
123	west.multiv	first	n_countries	445	117	2.445	0.88	2.777	0.005	11.533	2.054	64.771	0.056	1.151	0.478	2.408	0.012	0.237	0.051	NA	**	*
123	west.multiv	first	p.years	445	117	-0.588	0.36	-1.635	0.102	0.555	0.274	1.124	0.056	-0.099	0.203	-0.489	0.012	0.237	0.051	NA
123	west.multiv	first	paps.year	445	117	0.395	0.168	2.354	0.019	1.485	1.068	2.063	0.056	0.174	0.105	1.658	0.012	0.237	0.051	NA	*	+
123	west.multiv	first	mnjs	445	117	0.471	0.506	0.932	0.351	1.602	0.595	4.315	0.056	-0.15	0.259	-0.58	0.012	0.237	0.051	NA
123	west.multiv	first	genCat	445	117	0.904	0.353	2.56	0.01	2.468	1.236	4.929	0.056	0.327	0.225	1.454	0.012	0.237	0.051	NA	*
123	west.multiv	first	n_authors:n_countries	445	117	-0.173	0.086	-2.008	0.045	0.841	0.71	0.996	0.056	-0.098	0.054	-1.833	0.012	0.237	0.051	NA	*	+
123	west.multiv	last	n_authors	469	124	0.283	0.121	2.349	0.019	1.327	1.048	1.681	0.035	0.187	0.088	2.128	0.187	0.088	2.128	NA	*	*	*
123	west.multiv	last	n_countries	469	124	2.234	0.768	2.911	0.004	9.34	2.075	42.052	0.035	1.262	0.469	2.693	1.262	0.469	2.693	NA	**	**	**
123	west.multiv	last	p.years	469	124	0.07	0.167	0.419	0.675	1.072	0.773	1.487	0.035	0.127	0.125	1.018	0.127	0.125	1.018	NA
123	west.multiv	last	paps.year	469	124	0.082	0.054	1.537	0.124	1.086	0.978	1.206	0.035	0.005	0.035	0.156	0.005	0.035	0.156	NA
123	west.multiv	last	mnjs	469	124	-0.28	0.354	-0.791	0.429	0.756	0.378	1.512	0.035	-0.133	0.248	-0.537	-0.133	0.248	-0.537	NA
123	west.multiv	last	genCat	469	124	0.238	0.368	0.646	0.518	1.269	0.617	2.61	0.035	0.035	0.248	0.143	0.035	0.248	0.143	NA
123	west.multiv	last	n_authors:n_countries	469	124	-0.203	0.083	-2.447	0.014	0.817	0.694	0.961	0.035	-0.122	0.055	-2.224	-0.122	0.055	-2.224	NA	*	*	*
123	east.univ	first	n_authors	599	231	-0.027	0.032	-0.861	0.39	0.973	0.915	1.035	0.001	-0.01	0.027	-0.383	-0.049	0.087	-0.564	NA
123	east.univ	first	n_countries	599	231	-0.197	0.195	-1.011	0.312	0.821	0.561	1.203	0.002	-0.115	0.17	-0.675	-0.029	0.089	-0.331	NA
123	east.univ	first	count.auts	599	231	0.004	0.008	0.51	0.61	1.004	0.988	1.02	0	0	0.007	0.024	0.041	0.087	0.472	NA
123	east.univ	first	industry	599	231	-1.964	1.059	-1.855	0.064	0.14	0.018	1.117	0.009	-2.048	1.043	-1.963	-1.955	1.047	-1.867	NA	+	*	+
123	east.univ	first	gcd	599	231	-0.039	0.025	-1.575	0.115	0.962	0.916	1.01	0.004	-0.025	0.021	-1.221	-0.1	0.087	-1.15	NA
123	east.univ	first	p_all	599	231	-0.007	0.004	-1.595	0.111	0.993	0.984	1.002	0.006	-0.005	0.003	-1.639	-0.206	0.161	-1.28	NA
123	east.univ	first	p	599	231	-0.008	0.006	-1.453	0.146	0.992	0.981	1.003	0.005	-0.005	0.003	-1.456	-0.174	0.152	-1.14	NA
123	east.univ	first	mcs	599	231	-0.011	0.011	-0.988	0.323	0.989	0.968	1.011	0.002	-0.008	0.009	-0.815	-0.05	0.096	-0.525	NA
123	east.univ	first	tcs	599	231	-0.001	0	-1.663	0.096	0.999	0.998	1	0.01	0	0	-1.104	-0.161	0.169	-0.952	NA	+
123	east.univ	first	mncs	599	231	0.053	0.097	0.551	0.582	1.055	0.872	1.276	0.001	0.08	0.084	0.958	0.066	0.084	0.791	NA
123	east.univ	first	pp_top10	599	231	0.731	0.476	1.534	0.125	2.076	0.817	5.279	0.004	0.556	0.382	1.456	0.101	0.083	1.206	NA
123	east.univ	first	mnjs	599	231	-0.335	0.375	-0.893	0.372	0.715	0.343	1.492	0.001	-0.305	0.352	-0.868	-0.052	0.089	-0.587	NA
123	east.univ	first	p.years	599	231	-0.241	0.228	-1.057	0.291	0.786	0.503	1.229	0.002	-0.259	0.177	-1.464	-0.071	0.097	-0.731	NA
123	east.univ	first	paps.year	599	231	0.099	0.072	1.37	0.171	1.104	0.958	1.271	0.003	-0.019	0.042	-0.439	-0.013	0.088	-0.143	NA
123	east.univ	first	papsAll.year	599	231	0.023	0.051	0.452	0.651	1.023	0.926	1.131	0	-0.033	0.034	-0.986	-0.057	0.093	-0.62	NA
123	east.univ	first	cash	599	231	0.256	0.208	1.23	0.219	1.292	0.859	1.944	0.003	0.372	0.185	2.009	0.372	0.185	2.009	NA		*	*
123	east.univ	first	career	NA	NA	NA	NA	NA	NA	NA	NA	NA	NA	NA	NA	NA	NA	NA	NA	NA	NA	NA	NA
123	east.univ	first	inst.inc	NA	NA	NA	NA	NA	NA	NA	NA	NA	NA	NA	NA	NA	NA	NA	NA	NA	NA	NA	NA
123	east.univ	first	german.dev	599	231	-0.295	0.226	-1.308	0.191	0.744	0.478	1.159	0.003	-0.24	0.201	-1.193	-1.942	0.532	-3.651	NA			***
123	east.univ	first	intermediate	599	231	-0.208	0.312	-0.667	0.505	0.812	0.44	1.497	0.001	-0.441	0.288	-1.534	-0.286	0.38	-0.752	NA
123	east.univ	first	anglo.reg	NA	NA	NA	NA	NA	NA	NA	NA	NA	NA	NA	NA	NA	NA	NA	NA	NA	NA	NA	NA
123	east.univ	first	ORI.legal	NA	NA	NA	NA	NA	NA	NA	NA	NA	NA	NA	NA	NA	NA	NA	NA	NA	NA	NA	NA
123	east.univ	first	ORI.nat	599	231	-0.295	0.226	-1.308	0.191	0.744	0.478	1.159	0.003	-0.216	0.202	-1.071	-1.743	0.508	-3.43	NA			***
123	east.univ	first	ORI.local	599	231	0.605	0.434	1.395	0.163	1.831	0.783	4.281	0.003	0.626	0.365	1.716	0.881	0.453	1.947	NA		+	+
123	east.univ	first	any.inc	599	231	0.256	0.208	1.23	0.219	1.292	0.859	1.944	0.003	0.372	0.185	2.009	0.372	0.185	2.009	NA		*	*
123	east.univ	first	any.rio	599	231	-0.167	0.259	-0.647	0.518	0.846	0.509	1.405	0.001	-0.031	0.227	-0.135	-1.448	0.49	-2.953	NA			**
123	east.univ	first	genCat	599	231	0.007	0.201	0.034	0.973	1.007	0.678	1.494	0	0.087	0.181	0.483	0.104	0.183	0.571	NA
123	east.univ	last	p_all	574	224	-0.001	0.001	-1.259	0.208	0.999	0.998	1.001	0.003	-0.001	0.001	-1.48	-0.079	0.102	-0.778	NA
123	east.univ	last	p	574	224	-0.001	0.001	-1.101	0.271	0.999	0.997	1.001	0.002	-0.001	0.001	-1.378	-0.067	0.101	-0.668	NA
123	east.univ	last	mcs	574	224	-0.016	0.01	-1.659	0.097	0.984	0.966	1.003	0.005	-0.017	0.008	-2.178	-0.162	0.103	-1.572	NA	+	*
123	east.univ	last	tcs	574	224	0	0	-1.486	0.137	1	1	1	0.004	0	0	-1.957	-0.147	0.109	-1.341	NA		+
123	east.univ	last	mncs	574	224	0.145	0.162	0.896	0.37	1.156	0.841	1.589	0.001	0.14	0.142	0.984	0.074	0.086	0.865	NA
123	east.univ	last	pp_top10	574	224	0.159	0.763	0.208	0.835	1.172	0.263	5.227	0	0.307	0.678	0.452	0.025	0.085	0.292	NA
123	east.univ	last	mnjs	574	224	-0.235	0.383	-0.614	0.539	0.79	0.373	1.675	0.001	-0.338	0.316	-1.069	-0.054	0.091	-0.6	NA
123	east.univ	last	p.years	574	224	-0.093	0.101	-0.929	0.353	0.911	0.748	1.109	0.002	-0.115	0.09	-1.279	-0.012	0.113	-0.104	NA
123	east.univ	last	paps.year	574	224	-0.014	0.024	-0.588	0.556	0.986	0.94	1.034	0.001	-0.023	0.021	-1.135	-0.067	0.092	-0.726	NA
123	east.univ	last	papsAll.year	574	224	-0.015	0.019	-0.799	0.424	0.985	0.95	1.022	0.001	-0.021	0.016	-1.317	-0.086	0.092	-0.93	NA
123	east.univ	last	cash	574	224	0.127	0.212	0.597	0.55	1.135	0.749	1.719	0.001	0.342	0.188	1.816	0.147	0.393	0.375	NA		+
123	east.univ	last	career	NA	NA	NA	NA	NA	NA	NA	NA	NA	NA	NA	NA	NA	NA	NA	NA	NA	NA	NA	NA
123	east.univ	last	inst.inc	NA	NA	NA	NA	NA	NA	NA	NA	NA	NA	NA	NA	NA	NA	NA	NA	NA	NA	NA	NA
123	east.univ	last	german.dev	574	224	-0.418	0.23	-1.813	0.07	0.659	0.419	1.034	0.006	-0.318	0.206	-1.542	-1.997	0.537	-3.717	NA	+		***
123	east.univ	last	intermediate	574	224	-0.133	0.318	-0.42	0.674	0.875	0.47	1.631	0	-0.331	0.293	-1.13	-0.109	0.424	-0.256	NA
123	east.univ	last	anglo.reg	NA	NA	NA	NA	NA	NA	NA	NA	NA	NA	NA	NA	NA	NA	NA	NA	NA	NA	NA	NA
123	east.univ	last	ORI.legal	NA	NA	NA	NA	NA	NA	NA	NA	NA	NA	NA	NA	NA	NA	NA	NA	NA	NA	NA	NA
123	east.univ	last	ORI.nat	574	224	-0.418	0.23	-1.813	0.07	0.659	0.419	1.034	0.006	-0.318	0.206	-1.542	-1.997	0.537	-3.717	NA	+		***
123	east.univ	last	ORI.local	574	224	0.758	0.423	1.793	0.073	2.134	0.932	4.888	0.006	0.669	0.361	1.854	0.876	0.434	2.017	NA	+	+	*
123	east.univ	last	any.inc	574	224	0.127	0.212	0.597	0.55	1.135	0.749	1.719	0.001	0.342	0.188	1.816	0.147	0.393	0.375	NA		+
123	east.univ	last	any.rio	574	224	-0.251	0.268	-0.936	0.349	0.778	0.46	1.316	0.002	-0.126	0.234	-0.536	-1.769	0.507	-3.489	NA			***
123	east.univ	last	genCat	574	224	0.073	0.221	0.331	0.74	1.076	0.698	1.659	0	0.139	0.195	0.712	0.126	0.197	0.642	NA
123	east.gender	first	female	599	231	-0.038	0.206	-0.182	0.855	0.963	0.643	1.442	0.002	0.064	0.185	0.343	0.07	0.187	0.374	NA
123	east.gender	first	unknown	599	231	-0.395	0.371	-1.063	0.288	0.674	0.325	1.395	0.002	-0.173	0.297	-0.582	-0.253	0.301	-0.84	NA
123	east.gender	last	female	574	224	0.055	0.224	0.246	0.806	1.057	0.681	1.64	0.001	0.141	0.199	0.712	0.115	0.201	0.572	NA
123	east.gender	last	unknown	574	224	-0.155	0.345	-0.451	0.652	0.856	0.436	1.683	0.001	0.021	0.292	0.071	-0.081	0.298	-0.271	NA
123	east.genderHand	first	female	599	231	-0.007	0.198	-0.033	0.974	0.994	0.675	1.463	0	0.073	0.177	0.412	0.085	0.178	0.475	NA
123	east.genderHand	last	female	574	224	0.068	0.213	0.32	0.749	1.071	0.705	1.627	0	0.173	0.191	0.908	0.154	0.192	0.799	NA
123	east.multiv	first	n_authors	599	231	0.181	0.101	1.8	0.072	1.199	0.984	1.46	0.023	0.141	0.078	1.818	0.14	0.079	1.774	NA	+	+	+
123	east.multiv	first	n_countries	599	231	1.402	0.689	2.036	0.042	4.065	1.054	15.681	0.023	0.97	0.536	1.808	1.04	0.546	1.904	NA	*	+	+
123	east.multiv	first	p.years	599	231	-0.472	0.265	-1.783	0.075	0.624	0.371	1.048	0.023	-0.267	0.198	-1.348	-0.147	0.213	-0.689	NA	+
123	east.multiv	first	paps.year	599	231	0.213	0.088	2.428	0.015	1.237	1.042	1.469	0.023	0.03	0.048	0.621	0.028	0.048	0.571	NA	*
123	east.multiv	first	mnjs	599	231	-0.405	0.388	-1.044	0.296	0.667	0.312	1.427	0.023	-0.309	0.355	-0.872	-0.239	0.359	-0.665	NA
123	east.multiv	first	genCat	599	231	0.093	0.215	0.431	0.666	1.097	0.72	1.671	0.023	0.058	0.184	0.314	0.079	0.185	0.428	NA
123	east.multiv	first	n_authors:n_countries	599	231	-0.185	0.082	-2.265	0.023	0.831	0.709	0.975	0.023	-0.124	0.061	-2.044	-0.127	0.062	-2.065	NA	*	*	*
123	east.multiv	last	n_authors	574	224	0.221	0.114	1.933	0.053	1.247	0.997	1.561	0.017	0.107	0.08	1.338	0.114	0.082	1.395	Model failed to converge with max|grad| = 0.00254682 (tol = 0.001, component 1)	+
123	east.multiv	last	n_countries	574	224	1.838	0.825	2.227	0.026	6.283	1.247	31.664	0.017	0.865	0.583	1.483	0.965	0.595	1.621	Model failed to converge with max|grad| = 0.00254682 (tol = 0.001, component 1)	*
123	east.multiv	last	p.years	574	224	-0.125	0.119	-1.055	0.291	0.882	0.699	1.114	0.017	-0.082	0.097	-0.85	0.021	0.124	0.166	Model failed to converge with max|grad| = 0.00254682 (tol = 0.001, component 1)
123	east.multiv	last	paps.year	574	224	0.007	0.027	0.252	0.801	1.007	0.955	1.061	0.017	-0.011	0.022	-0.48	-0.01	0.023	-0.442	Model failed to converge with max|grad| = 0.00254682 (tol = 0.001, component 1)
123	east.multiv	last	mnjs	574	224	-0.257	0.395	-0.65	0.515	0.774	0.357	1.676	0.017	-0.269	0.321	-0.839	-0.173	0.329	-0.527	Model failed to converge with max|grad| = 0.00254682 (tol = 0.001, component 1)
123	east.multiv	last	genCat	574	224	0.042	0.229	0.185	0.853	1.043	0.666	1.634	0.017	0.082	0.199	0.412	0.09	0.201	0.448	Model failed to converge with max|grad| = 0.00254682 (tol = 0.001, component 1)
123	east.multiv	last	n_authors:n_countries	574	224	-0.227	0.097	-2.329	0.02	0.797	0.659	0.965	0.017	-0.098	0.064	-1.525	-0.105	0.065	-1.61	Model failed to converge with max|grad| = 0.00254682 (tol = 0.001, component 1)	*
123	anglo.univ	first	n_authors	290	75	0.11	0.077	1.433	0.152	1.117	0.96	1.299	0.008	0.068	0.044	1.534	0.199	0.13	1.534	NA
123	anglo.univ	first	n_countries	290	75	0.693	0.445	1.558	0.119	2	0.836	4.784	0.009	0.226	0.209	1.084	0.138	0.127	1.084	NA
123	anglo.univ	first	count.auts	290	75	0.008	0.018	0.463	0.643	1.008	0.974	1.044	0.001	-0.003	0.012	-0.264	-0.036	0.136	-0.264	NA
123	anglo.univ	first	industry	290	75	0	1.414	0	1	1	0.063	15.988	0	0.254	0.616	0.412	0.254	0.616	0.412	NA
123	anglo.univ	first	gcd	290	75	0.108	0.061	1.773	0.076	1.114	0.989	1.256	0.012	0.019	0.029	0.67	0.087	0.131	0.67	NA	+
123	anglo.univ	first	p_all	290	75	0.013	0.011	1.187	0.235	1.013	0.992	1.034	0.005	0.003	0.006	0.493	0.063	0.128	0.493	NA
123	anglo.univ	first	p	290	75	0.006	0.016	0.405	0.685	1.007	0.975	1.039	0.001	-0.004	0.01	-0.393	-0.057	0.145	-0.393	NA
123	anglo.univ	first	mcs	290	75	-0.006	0.009	-0.694	0.487	0.994	0.977	1.011	0.002	-0.011	0.009	-1.216	-0.258	0.212	-1.216	NA
123	anglo.univ	first	tcs	290	75	0	0	-0.025	0.98	1	0.999	1.001	0	0	0	-0.98	-0.207	0.211	-0.98	NA
123	anglo.univ	first	mncs	290	75	0.22	0.245	0.898	0.369	1.246	0.771	2.012	0.003	0.073	0.149	0.489	0.064	0.131	0.489	NA
123	anglo.univ	first	pp_top10	290	75	1.329	1.935	0.687	0.492	3.776	0.085	167.618	0.002	-0.311	0.763	-0.408	-0.057	0.139	-0.408	NA
123	anglo.univ	first	mnjs	290	75	0.569	0.683	0.833	0.405	1.767	0.463	6.743	0.002	-0.382	0.354	-1.079	-0.165	0.153	-1.079	NA
123	anglo.univ	first	p.years	290	75	-0.431	0.443	-0.973	0.331	0.65	0.273	1.548	0.003	-0.366	0.262	-1.399	-0.209	0.15	-1.399	NA
123	anglo.univ	first	paps.year	290	75	0.377	0.211	1.791	0.073	1.458	0.965	2.204	0.013	0.184	0.127	1.451	0.184	0.127	1.451	NA	+
123	anglo.univ	first	papsAll.year	290	75	0.306	0.126	2.434	0.015	1.358	1.061	1.736	0.027	0.197	0.07	2.793	0.351	0.126	2.793	NA	*	**	**
123	anglo.univ	first	cash	NA	NA	NA	NA	NA	NA	NA	NA	NA	NA	NA	NA	NA	NA	NA	NA	NA	NA	NA	NA
123	anglo.univ	first	career	290	75	0.16	0.491	0.326	0.744	1.174	0.449	3.07	0	-0.032	0.304	-0.105	-0.032	0.304	-0.105	NA
123	anglo.univ	first	inst.inc	290	75	0.067	0.636	0.106	0.916	1.07	0.308	3.719	0	-0.054	0.364	-0.149	-0.054	0.364	-0.149	NA
123	anglo.univ	first	german.dev	NA	NA	NA	NA	NA	NA	NA	NA	NA	NA	NA	NA	NA	NA	NA	NA	NA	NA	NA	NA
123	anglo.univ	first	intermediate	NA	NA	NA	NA	NA	NA	NA	NA	NA	NA	NA	NA	NA	NA	NA	NA	NA	NA	NA	NA
123	anglo.univ	first	anglo.reg	290	75	0.455	0.59	0.771	0.441	1.576	0.495	5.015	0.002	0.234	0.387	0.606	0.234	0.387	0.606	NA
123	anglo.univ	first	ORI.legal	290	75	0.16	0.491	0.326	0.744	1.174	0.449	3.07	0	-0.032	0.304	-0.105	-0.032	0.304	-0.105	NA
123	anglo.univ	first	ORI.nat	290	75	-0.16	0.491	-0.326	0.744	0.852	0.326	2.229	0	0.056	0.304	0.185	0.056	0.304	0.185	NA
123	anglo.univ	first	ORI.local	NA	NA	NA	NA	NA	NA	NA	NA	NA	NA	NA	NA	NA	NA	NA	NA	NA	NA	NA	NA
123	anglo.univ	first	any.inc	290	75	0.49	0.773	0.634	0.526	1.633	0.359	7.433	0.001	-0.152	0.442	-0.344	-0.152	0.442	-0.344	NA
123	anglo.univ	first	any.rio	290	75	0	0	NA	NA	1	1	1	0	13.518	882.743	0.015	26.872	40.227	0.668	NA	NA
123	anglo.univ	first	genCat	290	75	-0.152	0.391	-0.389	0.698	0.859	0.399	1.849	0.001	0.153	0.273	0.56	0.153	0.273	0.56	NA
123	anglo.univ	last	p_all	315	82	0.001	0.001	0.894	0.371	1.001	0.999	1.004	0.003	0.001	0.001	0.938	0.113	0.12	0.938	NA
123	anglo.univ	last	p	315	82	0.001	0.002	0.571	0.568	1.001	0.997	1.005	0.001	0.001	0.001	0.515	0.063	0.122	0.515	NA
123	anglo.univ	last	mcs	315	82	-0.002	0.008	-0.249	0.803	0.998	0.982	1.015	0	-0.007	0.005	-1.314	-0.188	0.143	-1.314	NA
123	anglo.univ	last	tcs	315	82	0	0	0.775	0.438	1	1	1	0.002	0	0	0.175	0.022	0.125	0.175	NA
123	anglo.univ	last	mncs	315	82	0.247	0.251	0.985	0.324	1.281	0.783	2.095	0.004	-0.014	0.135	-0.103	-0.013	0.13	-0.103	NA
123	anglo.univ	last	pp_top10	315	82	0.037	2.135	0.017	0.986	1.038	0.016	68.126	0	-2.564	1.207	-2.124	-0.296	0.14	-2.124	NA		*	*
123	anglo.univ	last	mnjs	315	82	-0.496	0.547	-0.907	0.364	0.609	0.208	1.779	0.003	-0.433	0.333	-1.302	-0.179	0.138	-1.302	NA
123	anglo.univ	last	p.years	315	82	0.087	0.195	0.446	0.656	1.091	0.744	1.599	0.001	0.152	0.134	1.138	0.148	0.13	1.138	NA
123	anglo.univ	last	paps.year	315	82	0.077	0.069	1.114	0.265	1.08	0.943	1.236	0.004	0.035	0.035	1.023	0.123	0.12	1.023	NA
123	anglo.univ	last	papsAll.year	315	82	0.062	0.046	1.365	0.172	1.064	0.973	1.164	0.007	0.031	0.023	1.382	0.165	0.119	1.382	NA
123	anglo.univ	last	cash	NA	NA	NA	NA	NA	NA	NA	NA	NA	NA	NA	NA	NA	NA	NA	NA	NA	NA	NA	NA
123	anglo.univ	last	career	315	82	0.109	0.468	0.233	0.815	1.115	0.446	2.79	0	0.327	0.31	1.053	0.327	0.31	1.053	NA
123	anglo.univ	last	inst.inc	315	82	0	0.562	0	1	1	0.332	3.008	0	-0.651	0.411	-1.585	-0.651	0.411	-1.585	NA
123	anglo.univ	last	german.dev	NA	NA	NA	NA	NA	NA	NA	NA	NA	NA	NA	NA	NA	NA	NA	NA	NA	NA	NA	NA
123	anglo.univ	last	intermediate	NA	NA	NA	NA	NA	NA	NA	NA	NA	NA	NA	NA	NA	NA	NA	NA	NA	NA	NA	NA
123	anglo.univ	last	anglo.reg	315	82	0.661	0.568	1.163	0.245	1.936	0.636	5.897	0.004	0.37	0.38	0.972	0.37	0.38	0.972	NA
123	anglo.univ	last	ORI.legal	315	82	0.109	0.468	0.233	0.815	1.115	0.446	2.79	0	0.327	0.31	1.053	0.327	0.31	1.053	NA
123	anglo.univ	last	ORI.nat	315	82	-0.109	0.468	-0.233	0.815	0.897	0.358	2.242	0	-0.305	0.311	-0.981	-0.305	0.311	-0.981	NA
123	anglo.univ	last	ORI.local	NA	NA	NA	NA	NA	NA	NA	NA	NA	NA	NA	NA	NA	NA	NA	NA	NA	NA	NA	NA
123	anglo.univ	last	any.inc	315	82	0.235	0.688	0.341	0.733	1.265	0.328	4.869	0	-0.168	0.418	-0.401	-0.168	0.418	-0.401	NA
123	anglo.univ	last	any.rio	315	82	0	0	NA	NA	1	1	1	0	13.526	882.743	0.015	25.467	41.191	0.618	NA	NA
123	anglo.univ	last	genCat	315	82	0.097	0.538	0.18	0.858	1.101	0.384	3.164	0	0.15	0.308	0.489	0.15	0.308	0.489	NA
123	anglo.gender	first	female	290	75	-0.086	0.427	-0.202	0.84	0.917	0.397	2.117	0.001	0.262	0.29	0.903	0.262	0.29	0.903	NA
123	anglo.gender	first	unknown	290	75	0.321	0.839	0.383	0.702	1.378	0.266	7.137	0.001	0.529	0.419	1.262	0.529	0.419	1.262	NA
123	anglo.gender	last	female	315	82	0.125	0.562	0.223	0.824	1.133	0.377	3.409	0	0.16	0.311	0.514	0.16	0.311	0.514	NA
123	anglo.gender	last	unknown	315	82	0.132	0.742	0.178	0.859	1.141	0.266	4.89	0	0.106	0.503	0.211	0.106	0.503	0.211	NA
123	anglo.genderHand	first	female	290	75	0	0.389	0	1	1	0.467	2.143	0	0.321	0.269	1.192	0.321	0.269	1.192	NA
123	anglo.genderHand	last	female	315	82	-0.052	0.56	-0.093	0.926	0.949	0.316	2.846	0	0.141	0.302	0.466	0.141	0.302	0.466	NA
123	anglo.multiv	first	n_authors	290	75	0.47	0.295	1.593	0.111	1.599	0.898	2.849	0.047	0.178	0.096	1.846	0.178	0.096	1.846	NA		+	+
123	anglo.multiv	first	n_countries	290	75	3.349	1.85	1.811	0.07	28.469	0.758	1068.588	0.047	0.86	0.551	1.562	0.86	0.551	1.562	NA	+
123	anglo.multiv	first	p.years	290	75	-0.786	0.568	-1.383	0.167	0.456	0.15	1.387	0.047	-0.349	0.27	-1.294	-0.349	0.27	-1.294	NA
123	anglo.multiv	first	paps.year	290	75	0.724	0.3	2.412	0.016	2.063	1.145	3.717	0.047	0.252	0.136	1.846	0.252	0.136	1.846	NA	*	+	+
123	anglo.multiv	first	mnjs	290	75	0.147	0.814	0.18	0.857	1.158	0.235	5.713	0.047	-0.487	0.386	-1.262	-0.487	0.386	-1.262	NA
123	anglo.multiv	first	genCat	290	75	0.682	0.545	1.251	0.211	1.978	0.68	5.759	0.047	0.317	0.288	1.099	0.317	0.288	1.099	NA
123	anglo.multiv	first	n_authors:n_countries	290	75	-0.321	0.222	-1.447	0.148	0.725	0.469	1.121	0.047	-0.078	0.058	-1.346	-0.078	0.058	-1.346	NA
123	anglo.multiv	last	n_authors	315	82	0.449	0.211	2.129	0.033	1.567	1.036	2.369	0.031	0.227	0.106	2.128	0.227	0.107	2.128	NA	*	*	*
123	anglo.multiv	last	n_countries	315	82	2.251	1.041	2.162	0.031	9.498	1.235	73.069	0.031	1.155	0.534	2.162	1.155	0.534	2.162	NA	*	*	*
123	anglo.multiv	last	p.years	315	82	0.237	0.255	0.931	0.352	1.268	0.769	2.091	0.031	0.2	0.151	1.327	0.2	0.151	1.327	NA
123	anglo.multiv	last	paps.year	315	82	0.087	0.084	1.043	0.297	1.091	0.926	1.286	0.031	0.011	0.039	0.291	0.011	0.039	0.291	NA
123	anglo.multiv	last	mnjs	315	82	-0.829	0.66	-1.256	0.209	0.436	0.12	1.592	0.031	-0.543	0.343	-1.585	-0.543	0.343	-1.585	NA
123	anglo.multiv	last	genCat	315	82	0.263	0.592	0.444	0.657	1.301	0.408	4.153	0.031	0.143	0.317	0.451	0.143	0.317	0.451	NA
123	anglo.multiv	last	n_authors:n_countries	315	82	-0.276	0.139	-1.992	0.046	0.759	0.578	0.996	0.031	-0.117	0.065	-1.808	-0.117	0.065	-1.808	NA	*	+	+
123	usa.univ	first	n_authors	214	55	0.237	0.113	2.107	0.035	1.268	1.017	1.581	0.029	0.096	0.051	1.867	NA	NA	NA	NA	*	+	NA
123	usa.univ	first	n_countries	214	55	1.045	0.75	1.392	0.164	2.843	0.653	12.376	0.011	0.256	0.269	0.95	NA	NA	NA	NA			NA
123	usa.univ	first	count.auts	214	55	-0.023	0.023	-1.003	0.316	0.977	0.933	1.023	0.005	-0.01	0.014	-0.695	NA	NA	NA	NA			NA
123	usa.univ	first	industry	214	55	-19.203	14786.168	-0.001	0.999	0	0	Inf	0.006	-0.199	0.817	-0.244	NA	NA	NA	NA			NA
123	usa.univ	first	gcd	214	55	0.131	0.086	1.522	0.128	1.14	0.963	1.349	0.013	0.032	0.033	0.959	NA	NA	NA	NA			NA
123	usa.univ	first	p_all	214	55	0.008	0.014	0.607	0.544	1.009	0.981	1.037	0.002	0.001	0.007	0.202	NA	NA	NA	NA			NA
123	usa.univ	first	p	214	55	0.009	0.025	0.362	0.717	1.009	0.96	1.061	0.001	-0.011	0.013	-0.829	NA	NA	NA	NA			NA
123	usa.univ	first	mcs	214	55	0.011	0.032	0.336	0.737	1.011	0.95	1.075	0.001	-0.012	0.01	-1.148	NA	NA	NA	NA			NA
123	usa.univ	first	tcs	214	55	0.001	0.001	0.634	0.526	1.001	0.999	1.002	0.002	0	0	-0.915	NA	NA	NA	NA			NA
123	usa.univ	first	mncs	214	55	0.363	0.369	0.983	0.326	1.437	0.697	2.962	0.005	0.03	0.176	0.172	NA	NA	NA	NA			NA
123	usa.univ	first	pp_top10	214	55	0.808	2.485	0.325	0.745	2.244	0.017	292.706	0	-0.795	0.985	-0.807	NA	NA	NA	NA			NA
123	usa.univ	first	mnjs	214	55	0.742	0.98	0.758	0.449	2.101	0.308	14.339	0.003	-0.291	0.391	-0.745	NA	NA	NA	NA			NA
123	usa.univ	first	p.years	214	55	-0.515	0.567	-0.907	0.364	0.598	0.197	1.817	0.004	-0.49	0.298	-1.644	NA	NA	NA	NA			NA
123	usa.univ	first	paps.year	214	55	0.536	0.322	1.666	0.096	1.709	0.91	3.212	0.018	0.209	0.158	1.326	NA	NA	NA	NA	+		NA
123	usa.univ	first	papsAll.year	214	55	0.4	0.216	1.856	0.063	1.492	0.978	2.277	0.028	0.234	0.087	2.707	NA	NA	NA	NA	+	**	NA
123	usa.univ	first	cash	NA	NA	NA	NA	NA	NA	NA	NA	NA	NA	NA	NA	NA	NA	NA	NA	NA	NA	NA	NA
123	usa.univ	first	career	NA	NA	NA	NA	NA	NA	NA	NA	NA	NA	NA	NA	NA	NA	NA	NA	NA	NA	NA	NA
123	usa.univ	first	inst.inc	NA	NA	NA	NA	NA	NA	NA	NA	NA	NA	NA	NA	NA	NA	NA	NA	NA	NA	NA	NA
123	usa.univ	first	german.dev	NA	NA	NA	NA	NA	NA	NA	NA	NA	NA	NA	NA	NA	NA	NA	NA	NA	NA	NA	NA
123	usa.univ	first	intermediate	NA	NA	NA	NA	NA	NA	NA	NA	NA	NA	NA	NA	NA	NA	NA	NA	NA	NA	NA	NA
123	usa.univ	first	anglo.reg	NA	NA	NA	NA	NA	NA	NA	NA	NA	NA	NA	NA	NA	NA	NA	NA	NA	NA	NA	NA
123	usa.univ	first	ORI.legal	NA	NA	NA	NA	NA	NA	NA	NA	NA	NA	NA	NA	NA	NA	NA	NA	NA	NA	NA	NA
123	usa.univ	first	ORI.nat	NA	NA	NA	NA	NA	NA	NA	NA	NA	NA	NA	NA	NA	NA	NA	NA	NA	NA	NA	NA
123	usa.univ	first	ORI.local	NA	NA	NA	NA	NA	NA	NA	NA	NA	NA	NA	NA	NA	NA	NA	NA	NA	NA	NA	NA
123	usa.univ	first	any.inc	NA	NA	NA	NA	NA	NA	NA	NA	NA	NA	NA	NA	NA	NA	NA	NA	NA	NA	NA	NA
123	usa.univ	first	any.rio	NA	NA	NA	NA	NA	NA	NA	NA	NA	NA	NA	NA	NA	NA	NA	NA	NA	NA	NA	NA
123	usa.univ	first	genCat	214	55	-0.32	0.53	-0.604	0.546	0.726	0.257	2.051	0.002	0.149	0.321	0.465	NA	NA	NA	NA			NA
123	usa.univ	last	p_all	236	65	0.002	0.002	1.146	0.252	1.002	0.998	1.006	0.007	0.001	0.001	0.729	NA	NA	NA	NA			NA
123	usa.univ	last	p	236	65	0.005	0.004	1.297	0.194	1.005	0.998	1.012	0.009	0.001	0.001	0.45	NA	NA	NA	NA			NA
123	usa.univ	last	mcs	236	65	0.009	0.011	0.763	0.446	1.009	0.987	1.031	0.003	-0.005	0.006	-0.826	NA	NA	NA	NA			NA
123	usa.univ	last	tcs	236	65	0	0	0.998	0.318	1	1	1	0.007	0	0	0.586	NA	NA	NA	NA			NA
123	usa.univ	last	mncs	236	65	0.481	0.438	1.099	0.272	1.618	0.686	3.816	0.01	0.042	0.134	0.314	NA	NA	NA	NA			NA
123	usa.univ	last	pp_top10	236	65	0.848	2.572	0.33	0.742	2.335	0.015	360.873	0	-2.493	1.352	-1.845	NA	NA	NA	NA		+	NA
123	usa.univ	last	mnjs	236	65	-0.071	0.668	-0.107	0.915	0.931	0.251	3.45	0	-0.332	0.36	-0.922	NA	NA	NA	NA			NA
123	usa.univ	last	p.years	236	65	0.094	0.256	0.366	0.714	1.098	0.665	1.815	0.001	0.117	0.15	0.775	NA	NA	NA	NA			NA
123	usa.univ	last	paps.year	236	65	0.296	0.159	1.862	0.063	1.345	0.985	1.837	0.021	0.043	0.043	0.993	NA	NA	NA	NA	+		NA
123	usa.univ	last	papsAll.year	236	65	0.116	0.074	1.554	0.12	1.123	0.97	1.299	0.014	0.032	0.027	1.19	NA	NA	NA	NA			NA
123	usa.univ	last	cash	NA	NA	NA	NA	NA	NA	NA	NA	NA	NA	NA	NA	NA	NA	NA	NA	NA	NA	NA	NA
123	usa.univ	last	career	NA	NA	NA	NA	NA	NA	NA	NA	NA	NA	NA	NA	NA	NA	NA	NA	NA	NA	NA	NA
123	usa.univ	last	inst.inc	NA	NA	NA	NA	NA	NA	NA	NA	NA	NA	NA	NA	NA	NA	NA	NA	NA	NA	NA	NA
123	usa.univ	last	german.dev	NA	NA	NA	NA	NA	NA	NA	NA	NA	NA	NA	NA	NA	NA	NA	NA	NA	NA	NA	NA
123	usa.univ	last	intermediate	NA	NA	NA	NA	NA	NA	NA	NA	NA	NA	NA	NA	NA	NA	NA	NA	NA	NA	NA	NA
123	usa.univ	last	anglo.reg	NA	NA	NA	NA	NA	NA	NA	NA	NA	NA	NA	NA	NA	NA	NA	NA	NA	NA	NA	NA
123	usa.univ	last	ORI.legal	NA	NA	NA	NA	NA	NA	NA	NA	NA	NA	NA	NA	NA	NA	NA	NA	NA	NA	NA	NA
123	usa.univ	last	ORI.nat	NA	NA	NA	NA	NA	NA	NA	NA	NA	NA	NA	NA	NA	NA	NA	NA	NA	NA	NA	NA
123	usa.univ	last	ORI.local	NA	NA	NA	NA	NA	NA	NA	NA	NA	NA	NA	NA	NA	NA	NA	NA	NA	NA	NA	NA
123	usa.univ	last	any.inc	NA	NA	NA	NA	NA	NA	NA	NA	NA	NA	NA	NA	NA	NA	NA	NA	NA	NA	NA	NA
123	usa.univ	last	any.rio	NA	NA	NA	NA	NA	NA	NA	NA	NA	NA	NA	NA	NA	NA	NA	NA	NA	NA	NA	NA
123	usa.univ	last	genCat	236	65	-0.554	0.713	-0.778	0.437	0.574	0.142	2.322	0.003	0.227	0.352	0.643	NA	NA	NA	NA			NA
123	usa.gender	first	female	214	55	-0.195	0.544	-0.359	0.72	0.823	0.284	2.388	0.007	0.223	0.333	0.671	NA	NA	NA	NA			NA
123	usa.gender	first	unknown	214	55	19.008	14786.167	0.001	0.999	179905920.468	0	Inf	0.007	0.5	0.546	0.915	NA	NA	NA	NA			NA
123	usa.gender	last	female	315	82	0.125	0.562	0.223	0.824	1.133	0.377	3.409	0	0.16	0.311	0.514	NA	NA	NA	NA			NA
123	usa.gender	last	unknown	315	82	0.132	0.742	0.178	0.859	1.141	0.266	4.89	0	0.106	0.503	0.211	NA	NA	NA	NA			NA
123	usa.genderHand	first	female	214	55	-0.195	0.544	-0.359	0.72	0.823	0.284	2.388	0.001	0.359	0.314	1.14	NA	NA	NA	NA			NA
123	usa.genderHand	last	female	315	82	-0.052	0.56	-0.093	0.926	0.949	0.316	2.846	0	0.141	0.302	0.466	NA	NA	NA	NA			NA
123	usa.multiv	first	n_authors	214	55	0.324	0.545	0.594	0.553	1.382	0.475	4.025	0.069	0.262	0.139	1.887	NA	NA	NA	NA		+	NA
123	usa.multiv	first	n_countries	214	55	1.594	2.958	0.539	0.59	4.922	0.015	1621.908	0.069	1.281	0.801	1.6	NA	NA	NA	NA			NA
123	usa.multiv	first	p.years	214	55	-1.315	0.846	-1.554	0.12	0.269	0.051	1.41	0.069	-0.484	0.304	-1.591	NA	NA	NA	NA			NA
123	usa.multiv	first	paps.year	214	55	0.774	0.616	1.256	0.209	2.168	0.648	7.252	0.069	0.236	0.173	1.365	NA	NA	NA	NA			NA
123	usa.multiv	first	mnjs	214	55	-1.488	1.562	-0.953	0.341	0.226	0.011	4.818	0.069	-0.382	0.425	-0.899	NA	NA	NA	NA			NA
123	usa.multiv	first	genCat	214	55	0.513	0.888	0.577	0.564	1.67	0.293	9.515	0.069	0.345	0.342	1.011	NA	NA	NA	NA			NA
123	usa.multiv	first	n_authors:n_countries	214	55	0.101	0.5	0.203	0.839	1.107	0.415	2.951	0.069	-0.131	0.098	-1.342	NA	NA	NA	NA			NA
123	usa.multiv	last	n_authors	236	65	1.114	0.557	2	0.046	3.047	1.022	9.078	0.081	0.313	0.127	2.464	NA	NA	NA	NA	*	*	NA
123	usa.multiv	last	n_countries	236	65	5.157	2.318	2.225	0.026	173.702	1.847	16334.866	0.081	1.709	0.645	2.65	NA	NA	NA	NA	*	**	NA
123	usa.multiv	last	p.years	236	65	0.57	0.477	1.197	0.231	1.769	0.695	4.503	0.081	0.167	0.172	0.969	NA	NA	NA	NA			NA
123	usa.multiv	last	paps.year	236	65	0.588	0.359	1.639	0.101	1.801	0.891	3.64	0.081	0.011	0.049	0.228	NA	NA	NA	NA			NA
123	usa.multiv	last	mnjs	236	65	-0.433	0.953	-0.454	0.65	0.649	0.1	4.196	0.081	-0.474	0.376	-1.263	NA	NA	NA	NA			NA
123	usa.multiv	last	genCat	236	65	-0.962	1.12	-0.859	0.39	0.382	0.043	3.432	0.081	0.179	0.367	0.487	NA	NA	NA	NA			NA
123	usa.multiv	last	n_authors:n_countries	236	65	-0.675	0.387	-1.744	0.081	0.509	0.238	1.087	0.081	-0.163	0.08	-2.047	NA	NA	NA	NA	+	*	NA
1	univ	first	n_authors	249	83	-0.001	0.044	-0.029	0.976	0.999	0.916	1.089	0	-0.001	0.046	-0.031	-0.004	0.135	-0.031	NA
1	univ	first	n_countries	249	83	0.381	0.224	1.706	0.088	1.464	0.945	2.269	0.012	0.416	0.233	1.785	0.235	0.132	1.785	NA	+	+	+
1	univ	first	count.auts	249	83	0.016	0.009	1.827	0.068	1.016	0.999	1.034	0.014	0.017	0.009	1.868	0.261	0.14	1.868	NA	+	+	+
1	univ	first	industry	249	83	-17.669	4855.194	-0.004	0.997	0	0	Inf	0.013	-14.897	727.699	-0.02	-33.153	11049904.408	0	unable to evaluate scaled gradient
1	univ	first	gcd	249	83	0.013	0.03	0.45	0.653	1.014	0.956	1.075	0.001	0.014	0.031	0.464	0.062	0.133	0.464	NA
1	univ	first	p_all	249	83	-0.003	0.004	-0.718	0.473	0.997	0.988	1.005	0.003	-0.003	0.004	-0.681	-0.137	0.201	-0.681	NA
1	univ	first	p	249	83	-0.005	0.007	-0.738	0.46	0.995	0.983	1.008	0.004	-0.004	0.006	-0.694	-0.172	0.248	-0.694	NA
1	univ	first	mcs	249	83	0.008	0.012	0.669	0.503	1.008	0.985	1.031	0.002	0.007	0.011	0.634	0.083	0.131	0.634	NA
1	univ	first	tcs	249	83	0	0	-0.562	0.574	1	0.999	1	0.004	0	0	-0.555	-0.249	0.448	-0.555	NA
1	univ	first	mncs	249	83	0.261	0.15	1.74	0.082	1.299	0.967	1.743	0.012	0.237	0.142	1.67	0.22	0.132	1.67	NA	+	+	+
1	univ	first	pp_top10	249	83	0.731	0.614	1.189	0.234	2.077	0.623	6.923	0.006	0.685	0.593	1.155	0.15	0.13	1.155	NA
1	univ	first	mnjs	249	83	0.415	0.357	1.16	0.246	1.514	0.751	3.05	0.006	0.414	0.357	1.161	0.156	0.135	1.161	NA
1	univ	first	p.years	249	83	-0.017	0.27	-0.063	0.95	0.983	0.579	1.67	0	-0.016	0.261	-0.061	-0.008	0.135	-0.061	NA
1	univ	first	paps.year	249	83	-0.015	0.072	-0.211	0.833	0.985	0.856	1.133	0	-0.014	0.068	-0.2	-0.028	0.142	-0.2	NA
1	univ	first	papsAll.year	249	83	-0.011	0.052	-0.201	0.84	0.99	0.893	1.096	0	-0.01	0.051	-0.196	-0.027	0.139	-0.196	NA
1	univ	first	cash	249	83	-0.078	0.28	-0.278	0.781	0.925	0.535	1.601	0	-0.081	0.286	-0.284	-0.081	0.286	-0.284	NA
1	univ	first	career	249	83	0	0.289	0	1	1	0.568	1.761	0	0	0.29	0	0	0.29	0	NA
1	univ	first	inst.inc	249	83	-0.06	0.428	-0.141	0.888	0.941	0.407	2.177	0	-0.056	0.41	-0.136	-0.056	0.41	-0.136	NA
1	univ	first	german.dev	249	83	-0.196	0.273	-0.718	0.473	0.822	0.481	1.404	0.002	-0.209	0.282	-0.742	-0.209	0.282	-0.742	NA
1	univ	first	intermediate	249	83	0	0.452	0	1	1	0.412	2.426	0	0	0.456	0	0	0.456	0	NA
1	univ	first	anglo.reg	249	83	0.054	0.285	0.191	0.849	1.056	0.604	1.847	0	0.055	0.288	0.193	0.055	0.288	0.193	NA
1	univ	first	ORI.legal	249	83	0.031	0.303	0.101	0.92	1.031	0.57	1.865	0	0.03	0.301	0.101	0.03	0.301	0.101	NA
1	univ	first	ORI.nat	249	83	-0.343	0.264	-1.301	0.193	0.71	0.423	1.19	0.007	-0.363	0.27	-1.342	-0.363	0.27	-1.342	NA
1	univ	first	ORI.local	249	83	0.154	0.476	0.324	0.746	1.167	0.459	2.963	0	0.167	0.496	0.337	0.167	0.496	0.337	NA
1	univ	first	any.inc	249	83	-0.141	0.324	-0.436	0.663	0.868	0.46	1.639	0.001	-0.137	0.318	-0.429	-0.137	0.318	-0.429	NA
1	univ	first	any.rio	249	83	-0.592	0.38	-1.556	0.12	0.553	0.263	1.166	0.01	-0.556	0.366	-1.517	-0.556	0.366	-1.517	NA
1	univ	first	genCat	249	83	-0.021	0.252	-0.084	0.933	0.979	0.597	1.605	0	-0.026	0.278	-0.092	-0.026	0.278	-0.092	NA
1	univ	last	p_all	248	83	0	0.001	-0.298	0.766	1	0.997	1.002	0	0	0.001	-0.289	-0.04	0.137	-0.289	NA
1	univ	last	p	248	83	-0.001	0.002	-0.411	0.681	0.999	0.996	1.003	0.001	-0.001	0.002	-0.394	-0.054	0.138	-0.394	NA
1	univ	last	mcs	248	83	0.002	0.005	0.298	0.766	1.002	0.992	1.012	0	0.002	0.005	0.302	0.04	0.133	0.302	NA
1	univ	last	tcs	248	83	0	0	0.273	0.784	1	1	1	0	0	0	0.295	0.038	0.131	0.295	NA
1	univ	last	mncs	248	83	0.203	0.137	1.479	0.139	1.225	0.936	1.603	0.01	0.218	0.14	1.555	0.22	0.142	1.555	NA
1	univ	last	pp_top10	248	83	0.228	1.158	0.197	0.844	1.256	0.13	12.151	0	0.311	1.131	0.275	0.037	0.134	0.275	NA
1	univ	last	mnjs	248	83	0.293	0.296	0.991	0.322	1.34	0.751	2.392	0.004	0.29	0.281	1.031	0.136	0.132	1.031	NA
1	univ	last	p.years	248	83	-0.052	0.126	-0.413	0.68	0.949	0.742	1.215	0.001	-0.056	0.13	-0.436	-0.059	0.135	-0.436	NA
1	univ	last	paps.year	248	83	-0.019	0.046	-0.409	0.683	0.981	0.897	1.074	0.001	-0.018	0.047	-0.383	-0.053	0.138	-0.383	NA
1	univ	last	papsAll.year	248	83	-0.018	0.034	-0.526	0.599	0.982	0.919	1.05	0.001	-0.018	0.035	-0.518	-0.072	0.138	-0.518	NA
1	univ	last	cash	248	83	-0.119	0.283	-0.421	0.674	0.888	0.51	1.545	0.001	-0.119	0.288	-0.413	-0.119	0.288	-0.413	NA
1	univ	last	career	248	83	0.247	0.286	0.864	0.387	1.281	0.731	2.245	0.003	0.235	0.284	0.829	0.235	0.284	0.829	NA
1	univ	last	inst.inc	248	83	-0.496	0.485	-1.023	0.306	0.609	0.235	1.575	0.005	-0.46	0.459	-1.001	-0.46	0.459	-1.001	NA
1	univ	last	german.dev	248	83	-0.258	0.275	-0.94	0.347	0.772	0.451	1.323	0.004	-0.277	0.286	-0.97	-0.277	0.286	-0.97	NA
1	univ	last	intermediate	248	83	0.283	0.429	0.66	0.509	1.327	0.573	3.075	0.002	0.315	0.432	0.728	0.315	0.432	0.728	NA
1	univ	last	anglo.reg	248	83	0.107	0.282	0.378	0.706	1.112	0.64	1.933	0.001	0.101	0.286	0.353	0.101	0.286	0.353	NA
1	univ	last	ORI.legal	248	83	0.212	0.301	0.706	0.48	1.236	0.686	2.228	0.002	0.196	0.294	0.666	0.196	0.294	0.666	NA
1	univ	last	ORI.nat	248	83	-0.565	0.275	-2.056	0.04	0.568	0.332	0.974	0.017	-0.573	0.273	-2.098	-0.573	0.273	-2.098	NA	*	*	*
1	univ	last	ORI.local	248	83	0.375	0.465	0.806	0.42	1.455	0.585	3.616	0.003	0.401	0.486	0.826	0.401	0.486	0.826	NA
1	univ	last	any.inc	248	83	-0.089	0.325	-0.272	0.785	0.915	0.484	1.731	0	-0.094	0.317	-0.295	-0.094	0.317	-0.295	NA
1	univ	last	any.rio	248	83	-0.567	0.381	-1.49	0.136	0.567	0.269	1.196	0.009	-0.549	0.366	-1.498	-0.549	0.366	-1.498	NA
1	univ	last	genCat	248	83	-0.063	0.308	-0.204	0.838	0.939	0.513	1.718	0	-0.075	0.318	-0.236	-0.075	0.318	-0.236	NA
1	country	first	NA	NA	NA	NA	NA	NA	NA	NA	NA	NA	NA	NA	NA	NA	NA	NA	NA	NA	NA	NA	NA
1	country	last	NA	NA	NA	NA	NA	NA	NA	NA	NA	NA	NA	NA	NA	NA	NA	NA	NA	NA	NA	NA	NA
1	gender	first	female	249	83	-0.023	0.26	-0.087	0.931	0.978	0.587	1.628	0	-0.028	0.288	-0.096	-0.028	0.288	-0.096	NA
1	gender	first	unknown	249	83	-0.009	0.438	-0.022	0.983	0.991	0.42	2.337	0	-0.012	0.449	-0.026	-0.012	0.449	-0.026	NA
1	gender	last	female	248	83	-0.019	0.315	-0.06	0.952	0.981	0.529	1.821	0.002	-0.033	0.324	-0.103	-0.033	0.324	-0.103	NA
1	gender	last	unknown	248	83	0.287	0.446	0.644	0.52	1.333	0.556	3.194	0.002	0.343	0.464	0.74	0.343	0.464	0.74	NA
1	genderHand	first	Handfemale	249	83	0.06	0.244	0.245	0.807	1.062	0.658	1.714	0	0.074	0.272	0.272	0.074	0.272	0.272	NA
1	genderHand	last	Handfemale	248	83	0.089	0.298	0.3	0.764	1.094	0.61	1.961	0	0.087	0.307	0.283	0.087	0.307	0.283	NA
1	multiv	first	n_authors	249	83	0.228	0.138	1.652	0.099	1.255	0.958	1.645	0.057	0.198	0.125	1.588	0.015	0.159	0.096	NA	+
1	multiv	first	n_countries	249	83	1.834	0.805	2.279	0.023	6.257	1.293	30.284	0.057	1.745	0.726	2.404	0.383	0.163	2.355	NA	*	*	*
1	multiv	first	p.years	249	83	-0.059	0.339	-0.175	0.861	0.942	0.485	1.831	0.057	-0.227	0.316	-0.719	-0.118	0.164	-0.719	NA
1	multiv	first	paps.year	249	83	-0.029	0.079	-0.362	0.717	0.972	0.833	1.134	0.057	0.002	0.072	0.022	0.003	0.15	0.022	NA
1	multiv	first	mnjs	249	83	0.595	0.514	1.157	0.247	1.813	0.662	4.967	0.057	0.626	0.505	1.239	0.236	0.191	1.239	NA
1	multiv	first	genCat	249	83	-0.005	0.283	-0.017	0.987	0.995	0.571	1.734	0.057	0.026	0.299	0.088	0.026	0.299	0.088	NA
1	multiv	first	cash	249	83	0.632	0.574	1.101	0.271	1.882	0.611	5.801	0.057	0.59	0.555	1.063	0.59	0.555	1.063	NA
1	multiv	first	career	249	83	0.326	0.743	0.438	0.661	1.385	0.323	5.94	0.057	0.103	0.719	0.143	0.103	0.719	0.143	NA
1	multiv	first	inst.inc	249	83	-0.174	0.574	-0.302	0.762	0.841	0.273	2.589	0.057	-0.097	0.527	-0.184	-0.097	0.527	-0.184	NA
1	multiv	first	ORI.legal	249	83	-0.76	0.875	-0.868	0.385	0.468	0.084	2.599	0.057	-0.395	0.814	-0.485	-0.395	0.814	-0.485	NA
1	multiv	first	ORI.nat	249	83	-1.078	0.587	-1.838	0.066	0.34	0.108	1.074	0.057	-1.01	0.563	-1.794	-1.01	0.563	-1.794	NA	+	+	+
1	multiv	first	ORI.local	249	83	-0.157	0.646	-0.243	0.808	0.855	0.241	3.03	0.057	0.031	0.63	0.05	0.031	0.63	0.05	NA
1	multiv	first	n_authors:n_countries	249	83	-0.17	0.097	-1.752	0.08	0.844	0.698	1.02	0.057	-0.152	0.086	-1.774	-0.25	0.141	-1.774	NA	+	+	+
1	multiv	last	n_authors	248	83	0.253	0.142	1.78	0.075	1.288	0.975	1.702	0.082	0.209	0.128	1.631	0.03	0.161	0.187	NA	+
1	multiv	last	n_countries	248	83	1.857	0.834	2.226	0.026	6.403	1.249	32.837	0.082	1.671	0.762	2.194	0.323	0.167	1.94	NA	*	*	+
1	multiv	last	p.years	248	83	-0.054	0.173	-0.314	0.754	0.947	0.674	1.33	0.082	-0.113	0.175	-0.648	-0.118	0.182	-0.648	NA
1	multiv	last	paps.year	248	83	-0.03	0.05	-0.603	0.546	0.97	0.88	1.07	0.082	-0.019	0.051	-0.365	-0.055	0.151	-0.365	NA
1	multiv	last	mnjs	248	83	0.65	0.391	1.664	0.096	1.915	0.891	4.119	0.082	0.558	0.356	1.566	0.261	0.167	1.566	NA	+
1	multiv	last	genCat	248	83	-0.237	0.351	-0.677	0.498	0.789	0.397	1.568	0.082	-0.138	0.346	-0.4	-0.138	0.346	-0.4	NA
1	multiv	last	cash	248	83	1.171	0.68	1.721	0.085	3.225	0.85	12.234	0.082	1.103	0.645	1.709	1.103	0.645	1.709	NA	+	+	+
1	multiv	last	career	248	83	0.74	0.789	0.938	0.348	2.096	0.447	9.836	0.082	0.626	0.752	0.832	0.626	0.752	0.832	NA
1	multiv	last	inst.inc	248	83	-0.269	0.651	-0.413	0.68	0.764	0.213	2.74	0.082	-0.127	0.59	-0.216	-0.127	0.59	-0.216	NA
1	multiv	last	ORI.legal	248	83	-1.16	0.926	-1.253	0.21	0.314	0.051	1.924	0.082	-1.034	0.851	-1.215	-1.034	0.851	-1.215	NA
1	multiv	last	ORI.nat	248	83	-1.701	0.672	-2.531	0.011	0.182	0.049	0.681	0.082	-1.679	0.636	-2.641	-1.679	0.636	-2.641	NA	*	**	**
1	multiv	last	ORI.local	248	83	0.118	0.631	0.187	0.852	1.125	0.326	3.878	0.082	0.087	0.622	0.139	0.087	0.622	0.139	NA
1	multiv	last	n_authors:n_countries	248	83	-0.182	0.099	-1.842	0.065	0.833	0.687	1.012	0.082	-0.156	0.09	-1.739	-0.255	0.147	-1.739	NA	+	+	+
1	west.univ	first	n_authors	124	40	0.036	0.074	0.48	0.631	1.036	0.896	1.199	0.002	0.058	0.068	0.86	0.164	0.191	0.86	NA
1	west.univ	first	n_countries	124	40	0	0.351	0	1	1	0.502	1.99	0	0.465	0.309	1.508	0.287	0.19	1.508	NA
1	west.univ	first	count.auts	124	40	0.006	0.017	0.352	0.725	1.006	0.974	1.039	0.001	0.02	0.015	1.295	0.243	0.188	1.295	NA
1	west.univ	first	industry	124	40	-18.203	8968.264	-0.002	0.998	0	0	Inf	0.011	-15.86	1385.378	-0.011	-38.911	38745320.695	0	unable to evaluate scaled gradient
1	west.univ	first	gcd	124	40	-0.032	0.061	-0.527	0.598	0.968	0.86	1.091	0.002	0.032	0.048	0.666	0.125	0.187	0.666	NA
1	west.univ	first	p_all	124	40	0.016	0.013	1.228	0.22	1.016	0.99	1.043	0.013	0.004	0.009	0.452	0.085	0.187	0.452	NA
1	west.univ	first	p	124	40	0.021	0.021	0.965	0.335	1.021	0.979	1.065	0.008	0.002	0.014	0.167	0.032	0.19	0.167	NA
1	west.univ	first	mcs	124	40	0.052	0.026	2.021	0.043	1.054	1.002	1.108	0.04	0.001	0.013	0.079	0.015	0.192	0.079	NA	*
1	west.univ	first	tcs	124	40	0.001	0.001	1.423	0.155	1.001	0.999	1.003	0.019	0	0	-0.375	-0.077	0.205	-0.375	NA
1	west.univ	first	mncs	124	40	0.425	0.352	1.206	0.228	1.529	0.767	3.048	0.012	0.056	0.26	0.215	0.041	0.192	0.215	NA
1	west.univ	first	pp_top10	124	40	1.86	1.992	0.934	0.35	6.423	0.129	318.643	0.007	-0.795	1.299	-0.612	-0.126	0.206	-0.612	NA
1	west.univ	first	mnjs	124	40	0.601	0.576	1.044	0.296	1.824	0.59	5.638	0.011	0.237	0.394	0.602	0.111	0.185	0.602	NA
1	west.univ	first	p.years	124	40	0.189	0.433	0.436	0.663	1.208	0.517	2.821	0.002	-0.029	0.336	-0.086	-0.017	0.194	-0.086	NA
1	west.univ	first	paps.year	124	40	0.458	0.268	1.709	0.087	1.581	0.935	2.674	0.028	0.256	0.175	1.466	0.274	0.187	1.466	NA	+
1	west.univ	first	papsAll.year	124	40	0.232	0.142	1.632	0.103	1.261	0.954	1.665	0.025	0.141	0.101	1.388	0.259	0.187	1.388	NA
1	west.univ	first	cash	NA	NA	NA	NA	NA	NA	NA	NA	NA	NA	NA	NA	NA	NA	NA	NA	NA	NA	NA	NA
1	west.univ	first	career	124	40	0.401	0.552	0.726	0.468	1.493	0.506	4.41	0.004	0.134	0.4	0.333	0.134	0.4	0.333	NA
1	west.univ	first	inst.inc	124	40	-0.063	0.617	-0.103	0.918	0.939	0.28	3.145	0	0	0.444	0	0	0.444	0	NA
1	west.univ	first	german.dev	NA	NA	NA	NA	NA	NA	NA	NA	NA	NA	NA	NA	NA	NA	NA	NA	NA	NA	NA	NA
1	west.univ	first	intermediate	124	40	0.693	0.926	0.749	0.454	2	0.326	12.277	0.005	0.248	0.757	0.327	0.248	0.757	0.327	NA
1	west.univ	first	anglo.reg	124	40	-0.047	0.533	-0.089	0.929	0.954	0.336	2.711	0	0.245	0.406	0.605	0.245	0.406	0.605	NA
1	west.univ	first	ORI.legal	124	40	0.124	0.499	0.249	0.803	1.132	0.426	3.012	0.001	0.159	0.388	0.411	0.159	0.388	0.411	NA
1	west.univ	first	ORI.nat	124	40	-0.489	0.558	-0.876	0.381	0.613	0.205	1.831	0.006	-0.378	0.448	-0.845	-0.378	0.448	-0.845	NA
1	west.univ	first	ORI.local	124	40	0.101	0.775	0.13	0.896	1.106	0.242	5.051	0	0.054	0.645	0.084	0.054	0.645	0.084	NA
1	west.univ	first	any.inc	124	40	0.847	0.886	0.955	0.339	2.333	0.41	13.256	0.008	0.305	0.618	0.493	0.305	0.618	0.493	NA
1	west.univ	first	any.rio	124	40	-1.157	1.18	-0.981	0.327	0.314	0.031	3.175	0.009	-0.368	0.676	-0.544	-0.368	0.676	-0.544	NA
1	west.univ	first	genCat	124	40	0.091	0.426	0.214	0.831	1.095	0.475	2.526	0	-0.174	0.395	-0.442	-0.174	0.395	-0.442	NA
1	west.univ	last	p_all	126	41	-0.001	0.002	-0.62	0.535	0.999	0.995	1.002	0.003	0	0.002	-0.192	-0.037	0.194	-0.192	NA
1	west.univ	last	p	126	41	-0.002	0.003	-0.561	0.575	0.998	0.993	1.004	0.003	-0.001	0.002	-0.401	-0.08	0.199	-0.401	NA
1	west.univ	last	mcs	126	41	0	0.008	-0.039	0.969	1	0.984	1.015	0	0.001	0.006	0.21	0.04	0.189	0.21	NA
1	west.univ	last	tcs	126	41	0	0	0.099	0.921	1	1	1	0	0	0	0.346	0.063	0.183	0.346	NA
1	west.univ	last	mncs	126	41	0.203	0.199	1.022	0.307	1.225	0.83	1.807	0.01	0.254	0.165	1.538	0.322	0.21	1.538	NA
1	west.univ	last	pp_top10	126	41	0.067	1.843	0.037	0.971	1.07	0.029	39.599	0	0.819	1.527	0.536	0.101	0.188	0.536	NA
1	west.univ	last	mnjs	126	41	0.079	0.428	0.186	0.853	1.083	0.468	2.504	0	0.364	0.36	1.011	0.188	0.186	1.011	NA
1	west.univ	last	p.years	126	41	-0.127	0.251	-0.505	0.613	0.881	0.539	1.44	0.002	-0.238	0.213	-1.117	-0.214	0.191	-1.117	NA
1	west.univ	last	paps.year	126	41	-0.002	0.096	-0.025	0.98	0.998	0.826	1.205	0	0.047	0.078	0.598	0.111	0.186	0.598	NA
1	west.univ	last	papsAll.year	126	41	-0.004	0.059	-0.072	0.943	0.996	0.887	1.117	0	0.038	0.05	0.753	0.139	0.185	0.753	NA
1	west.univ	last	cash	NA	NA	NA	NA	NA	NA	NA	NA	NA	NA	NA	NA	NA	NA	NA	NA	NA	NA	NA	NA
1	west.univ	last	career	126	41	0.266	0.518	0.513	0.608	1.305	0.472	3.604	0.002	0.598	0.416	1.436	0.598	0.416	1.436	NA
1	west.univ	last	inst.inc	126	41	0	0.619	0	1	1	0.297	3.363	0	-0.466	0.485	-0.96	-0.466	0.485	-0.96	NA
1	west.univ	last	german.dev	NA	NA	NA	NA	NA	NA	NA	NA	NA	NA	NA	NA	NA	NA	NA	NA	NA	NA	NA	NA
1	west.univ	last	intermediate	126	41	0.592	0.775	0.764	0.445	1.808	0.396	8.257	0.005	0.548	0.7	0.783	0.548	0.7	0.783	NA
1	west.univ	last	anglo.reg	126	41	-0.042	0.502	-0.084	0.933	0.959	0.358	2.566	0	0.313	0.403	0.776	0.313	0.403	0.776	NA
1	west.univ	last	ORI.legal	126	41	-0.083	0.501	-0.167	0.868	0.92	0.345	2.455	0	0.432	0.39	1.107	0.432	0.39	1.107	NA
1	west.univ	last	ORI.nat	126	41	-0.542	0.562	-0.966	0.334	0.581	0.193	1.748	0.008	-0.816	0.476	-1.714	-0.816	0.476	-1.714	NA		+	+
1	west.univ	last	ORI.local	126	41	0.537	0.681	0.789	0.43	1.711	0.451	6.497	0.005	0.437	0.619	0.705	0.437	0.619	0.705	NA
1	west.univ	last	any.inc	126	41	0.54	0.75	0.72	0.471	1.716	0.395	7.468	0.004	0.513	0.606	0.846	0.513	0.606	0.846	NA
1	west.univ	last	any.rio	126	41	-1.157	1.18	-0.981	0.327	0.314	0.031	3.175	0.009	-0.039	0.734	-0.053	-0.039	0.734	-0.053	NA
1	west.univ	last	genCat	126	41	0	0.612	0	1	1	0.301	3.321	0	-0.336	0.448	-0.75	-0.336	0.448	-0.75	NA
1	west.gender	first	female	124	40	0.082	0.466	0.177	0.86	1.086	0.436	2.705	0	-0.078	0.415	-0.188	-0.078	0.415	-0.188	NA
1	west.gender	first	unknown	124	40	-0.039	0.843	-0.046	0.963	0.962	0.184	5.019	0	0.481	0.607	0.793	0.481	0.607	0.793	NA
1	west.gender	last	female	126	41	-0.013	0.619	-0.022	0.983	0.987	0.293	3.32	0	-0.323	0.453	-0.713	-0.323	0.453	-0.713	NA
1	west.gender	last	unknown	126	41	-0.144	0.935	-0.154	0.878	0.866	0.139	5.409	0	0.147	0.765	0.192	0.147	0.765	0.192	NA
1	west.genderHand	first	female	124	40	0.319	0.438	0.727	0.467	1.375	0.582	3.248	0.004	0.139	0.385	0.361	0.139	0.385	0.361	NA
1	west.genderHand	last	female	126	41	0	0.612	0	1	1	0.301	3.321	0	-0.336	0.448	-0.75	-0.336	0.448	-0.75	NA
1	west.multiv	first	n_authors	124	40	0.151	0.169	0.896	0.37	1.163	0.836	1.62	0.057	0.18	0.134	1.341	-0.336	0.448	-0.75	NA
1	west.multiv	first	n_countries	124	40	1.434	1.111	1.291	0.197	4.197	0.475	37.068	0.057	1.619	0.801	2.022	-0.336	0.448	-0.75	NA		*
1	west.multiv	first	p.years	124	40	-0.001	0.533	-0.001	0.999	0.999	0.352	2.84	0.057	-0.224	0.385	-0.582	-0.336	0.448	-0.75	NA
1	west.multiv	first	paps.year	124	40	0.512	0.317	1.617	0.106	1.668	0.897	3.103	0.057	0.262	0.182	1.44	-0.336	0.448	-0.75	NA
1	west.multiv	first	mnjs	124	40	0.577	0.623	0.926	0.355	1.78	0.525	6.035	0.057	0.04	0.438	0.091	-0.336	0.448	-0.75	NA
1	west.multiv	first	genCat	124	40	0.415	0.55	0.755	0.45	1.515	0.515	4.453	0.057	0.046	0.43	0.106	-0.336	0.448	-0.75	NA
1	west.multiv	first	n_authors:n_countries	124	40	-0.112	0.097	-1.161	0.246	0.894	0.74	1.08	0.057	-0.118	0.076	-1.56	-0.336	0.448	-0.75	NA
1	west.multiv	last	n_authors	126	41	0.315	0.215	1.467	0.142	1.371	0.899	2.089	0.049	0.244	0.169	1.447	0.244	0.169	1.447	NA
1	west.multiv	last	n_countries	126	41	2.203	1.203	1.832	0.067	9.049	0.857	95.551	0.049	1.841	0.891	2.067	1.841	0.891	2.067	NA	+	*	*
1	west.multiv	last	p.years	126	41	-0.075	0.301	-0.248	0.804	0.928	0.515	1.673	0.049	-0.247	0.249	-0.991	-0.247	0.249	-0.991	NA
1	west.multiv	last	paps.year	126	41	0.054	0.117	0.457	0.647	1.055	0.838	1.328	0.049	0.085	0.089	0.956	0.085	0.089	0.956	NA
1	west.multiv	last	mnjs	126	41	0.072	0.521	0.139	0.889	1.075	0.388	2.983	0.049	0.251	0.417	0.601	0.251	0.417	0.601	NA
1	west.multiv	last	genCat	126	41	-0.402	0.757	-0.531	0.595	0.669	0.152	2.952	0.049	-0.343	0.479	-0.716	-0.343	0.479	-0.716	NA
1	west.multiv	last	n_authors:n_countries	126	41	-0.222	0.148	-1.502	0.133	0.801	0.6	1.07	0.049	-0.171	0.107	-1.596	-0.171	0.107	-1.596	NA
1	east.univ	first	n_authors	125	43	-0.147	0.097	-1.519	0.129	0.864	0.715	1.044	0.021	-0.064	0.066	-0.955	-0.185	0.194	-0.955	NA
1	east.univ	first	n_countries	125	43	0.369	0.439	0.839	0.402	1.446	0.611	3.421	0.006	0.351	0.36	0.974	0.179	0.184	0.974	NA
1	east.univ	first	count.auts	125	43	0.037	0.022	1.64	0.101	1.037	0.993	1.084	0.033	0.016	0.012	1.418	0.287	0.202	1.418	NA
1	east.univ	first	industry	125	43	0	0	NA	NA	1	1	1	0	-14.933	1455.398	-0.01	-32.097	12801149.597	0	unable to evaluate scaled gradient	NA
1	east.univ	first	gcd	125	43	-0.018	0.051	-0.361	0.718	0.982	0.888	1.085	0.001	0.001	0.041	0.021	0.004	0.189	0.021	NA
1	east.univ	first	p_all	125	43	-0.013	0.016	-0.774	0.439	0.987	0.956	1.02	0.007	-0.005	0.007	-0.774	-0.343	0.443	-0.774	NA
1	east.univ	first	p	125	43	-0.016	0.021	-0.748	0.454	0.984	0.944	1.026	0.007	-0.006	0.009	-0.693	-0.336	0.485	-0.692	NA
1	east.univ	first	mcs	125	43	0.078	0.05	1.579	0.114	1.082	0.981	1.192	0.023	0.04	0.027	1.503	0.282	0.188	1.503	NA
1	east.univ	first	tcs	125	43	-0.001	0.001	-0.661	0.509	0.999	0.996	1.002	0.004	0	0	-0.486	-0.295	0.607	-0.486	NA
1	east.univ	first	mncs	125	43	0.433	0.26	1.665	0.096	1.542	0.926	2.569	0.025	0.313	0.174	1.805	0.34	0.188	1.805	NA	+	+	+
1	east.univ	first	pp_top10	125	43	1.409	1.004	1.402	0.161	4.09	0.571	29.287	0.018	1.136	0.693	1.639	0.301	0.184	1.639	NA
1	east.univ	first	mnjs	125	43	1.881	1.141	1.648	0.099	6.557	0.701	61.369	0.025	1.82	0.969	1.879	0.38	0.202	1.879	NA	+	+	+
1	east.univ	first	p.years	125	43	-0.036	0.66	-0.055	0.956	0.964	0.265	3.515	0	0.086	0.46	0.188	0.035	0.187	0.188	NA
1	east.univ	first	paps.year	125	43	-0.06	0.196	-0.304	0.761	0.942	0.641	1.384	0.001	-0.086	0.114	-0.754	-0.237	0.314	-0.754	NA
1	east.univ	first	papsAll.year	125	43	-0.066	0.134	-0.493	0.622	0.936	0.719	1.218	0.002	-0.08	0.086	-0.923	-0.271	0.293	-0.923	NA
1	east.univ	first	cash	125	43	-0.572	0.525	-1.089	0.276	0.564	0.202	1.58	0.01	-0.301	0.396	-0.759	-0.301	0.396	-0.759	NA
1	east.univ	first	career	NA	NA	NA	NA	NA	NA	NA	NA	NA	NA	NA	NA	NA	NA	NA	NA	NA	NA	NA	NA
1	east.univ	first	inst.inc	NA	NA	NA	NA	NA	NA	NA	NA	NA	NA	NA	NA	NA	NA	NA	NA	NA	NA	NA	NA
1	east.univ	first	german.dev	125	43	-0.895	0.546	-1.639	0.101	0.409	0.14	1.191	0.023	-0.644	0.417	-1.547	-0.644	0.417	-1.547	NA
1	east.univ	first	intermediate	125	43	-0.071	0.655	-0.108	0.914	0.931	0.258	3.361	0	-0.163	0.576	-0.284	-0.163	0.576	-0.284	NA
1	east.univ	first	anglo.reg	NA	NA	NA	NA	NA	NA	NA	NA	NA	NA	NA	NA	NA	NA	NA	NA	NA	NA	NA	NA
1	east.univ	first	ORI.legal	NA	NA	NA	NA	NA	NA	NA	NA	NA	NA	NA	NA	NA	NA	NA	NA	NA	NA	NA	NA
1	east.univ	first	ORI.nat	125	43	-0.895	0.546	-1.639	0.101	0.409	0.14	1.191	0.023	-0.644	0.417	-1.547	-0.644	0.417	-1.547	NA
1	east.univ	first	ORI.local	125	43	0.693	1.225	0.566	0.571	2	0.181	22.056	0.003	0.38	0.788	0.482	0.38	0.788	0.482	NA
1	east.univ	first	any.inc	125	43	-0.572	0.525	-1.089	0.276	0.564	0.202	1.58	0.01	-0.301	0.396	-0.759	-0.301	0.396	-0.759	NA
1	east.univ	first	any.rio	125	43	-0.943	0.61	-1.546	0.122	0.39	0.118	1.287	0.021	-0.631	0.449	-1.406	-0.631	0.449	-1.406	NA
1	east.univ	first	genCat	125	43	0.058	0.416	0.139	0.89	1.059	0.469	2.394	0	0.134	0.392	0.341	0.134	0.392	0.341	NA
1	east.univ	last	p_all	122	42	0	0.002	0.095	0.924	1	0.995	1.005	0	0	0.002	-0.105	-0.02	0.193	-0.105	NA
1	east.univ	last	p	122	42	0	0.003	0.036	0.971	1	0.994	1.006	0	0	0.003	-0.063	-0.012	0.192	-0.063	NA
1	east.univ	last	mcs	122	42	0.022	0.022	1.001	0.317	1.022	0.979	1.067	0.008	0.013	0.016	0.805	0.15	0.186	0.805	NA
1	east.univ	last	tcs	122	42	0	0	0.187	0.851	1	1	1	0	0	0	0.189	0.036	0.188	0.189	NA
1	east.univ	last	mncs	122	42	0.237	0.382	0.621	0.535	1.267	0.6	2.677	0.003	0.19	0.33	0.575	0.108	0.188	0.575	NA
1	east.univ	last	pp_top10	122	42	-0.273	2.02	-0.135	0.892	0.761	0.015	39.89	0	-0.14	1.791	-0.078	-0.015	0.192	-0.078	NA
1	east.univ	last	mnjs	122	42	1.397	1.012	1.381	0.167	4.044	0.557	29.365	0.019	0.531	0.634	0.838	0.157	0.188	0.838	NA
1	east.univ	last	p.years	122	42	0.116	0.203	0.572	0.567	1.123	0.754	1.672	0.003	0.127	0.203	0.628	0.119	0.19	0.628	NA
1	east.univ	last	paps.year	122	42	-0.045	0.071	-0.634	0.526	0.956	0.832	1.098	0.003	-0.055	0.061	-0.902	-0.188	0.208	-0.902	NA
1	east.univ	last	papsAll.year	122	42	-0.054	0.061	-0.886	0.376	0.947	0.84	1.068	0.007	-0.065	0.05	-1.309	-0.283	0.216	-1.309	NA
1	east.univ	last	cash	122	42	-0.71	0.506	-1.404	0.16	0.492	0.182	1.325	0.017	-0.362	0.401	-0.903	-0.362	0.401	-0.903	NA
1	east.univ	last	career	NA	NA	NA	NA	NA	NA	NA	NA	NA	NA	NA	NA	NA	NA	NA	NA	NA	NA	NA	NA
1	east.univ	last	inst.inc	NA	NA	NA	NA	NA	NA	NA	NA	NA	NA	NA	NA	NA	NA	NA	NA	NA	NA	NA	NA
1	east.univ	last	german.dev	122	42	-0.862	0.499	-1.729	0.084	0.422	0.159	1.122	0.026	-0.751	0.416	-1.808	-0.751	0.416	-1.808	NA	+	+	+
1	east.univ	last	intermediate	122	42	0.063	0.614	0.103	0.918	1.065	0.32	3.546	0	0.154	0.556	0.277	0.154	0.556	0.277	NA
1	east.univ	last	anglo.reg	NA	NA	NA	NA	NA	NA	NA	NA	NA	NA	NA	NA	NA	NA	NA	NA	NA	NA	NA	NA
1	east.univ	last	ORI.legal	NA	NA	NA	NA	NA	NA	NA	NA	NA	NA	NA	NA	NA	NA	NA	NA	NA	NA	NA	NA
1	east.univ	last	ORI.nat	122	42	-0.862	0.499	-1.729	0.084	0.422	0.159	1.122	0.026	-0.751	0.416	-1.808	-0.751	0.416	-1.808	NA	+	+	+
1	east.univ	last	ORI.local	122	42	1.099	1.155	0.951	0.341	3	0.312	28.841	0.009	0.379	0.789	0.481	0.379	0.789	0.481	NA
1	east.univ	last	any.inc	122	42	-0.71	0.506	-1.404	0.16	0.492	0.182	1.325	0.017	-0.362	0.401	-0.903	-0.362	0.401	-0.903	NA
1	east.univ	last	any.rio	122	42	-0.804	0.555	-1.449	0.147	0.447	0.151	1.328	0.018	-0.748	0.445	-1.682	-0.748	0.445	-1.682	NA		+	+
1	east.univ	last	genCat	122	42	0.299	0.509	0.587	0.557	1.349	0.497	3.659	0.003	0.223	0.458	0.488	0.223	0.458	0.488	NA
1	east.gender	first	female	125	43	-0.025	0.425	-0.058	0.954	0.976	0.424	2.243	0.009	0.047	0.403	0.115	0.047	0.403	0.115	NA
1	east.gender	first	unknown	125	43	-0.839	0.854	-0.983	0.326	0.432	0.081	2.303	0.009	-0.598	0.705	-0.847	-0.598	0.705	-0.847	NA
1	east.gender	last	female	122	42	0.309	0.513	0.603	0.547	1.362	0.498	3.724	0.003	0.297	0.468	0.635	0.297	0.468	0.635	NA
1	east.gender	last	unknown	122	42	0.106	0.619	0.171	0.864	1.112	0.331	3.737	0.003	0.48	0.59	0.813	0.48	0.59	0.813	NA
1	east.genderHand	first	female	125	43	-0.083	0.408	-0.204	0.839	0.92	0.414	2.046	0	0.021	0.385	0.056	0.021	0.385	0.056	NA
1	east.genderHand	last	female	122	42	0.398	0.47	0.846	0.398	1.488	0.592	3.738	0.006	0.508	0.431	1.177	0.508	0.431	1.177	NA
1	east.multiv	first	n_authors	125	43	0.265	0.327	0.811	0.418	1.303	0.687	2.473	0.066	0.311	0.211	1.478	0.311	0.211	1.478	NA
1	east.multiv	first	n_countries	125	43	2.65	1.935	1.369	0.171	14.147	0.319	627.932	0.066	2.341	1.292	1.812	2.341	1.292	1.812	NA		+	+
1	east.multiv	first	p.years	125	43	-0.158	0.849	-0.186	0.852	0.854	0.162	4.513	0.066	0.26	0.617	0.422	0.26	0.617	0.422	NA
1	east.multiv	first	paps.year	125	43	0.077	0.266	0.291	0.771	1.08	0.641	1.82	0.066	-0.086	0.119	-0.718	-0.086	0.119	-0.718	NA
1	east.multiv	first	mnjs	125	43	1.621	1.234	1.314	0.189	5.059	0.45	56.818	0.066	1.788	1.033	1.731	1.788	1.033	1.731	NA		+	+
1	east.multiv	first	genCat	125	43	0.232	0.503	0.461	0.645	1.261	0.47	3.382	0.066	0.254	0.422	0.601	0.254	0.422	0.601	NA
1	east.multiv	first	n_authors:n_countries	125	43	-0.308	0.239	-1.29	0.197	0.735	0.46	1.174	0.066	-0.288	0.165	-1.748	-0.288	0.165	-1.748	NA		+	+
1	east.multiv	last	n_authors	122	42	0.233	0.376	0.62	0.535	1.263	0.605	2.637	0.07	0.167	0.216	0.771	0.167	0.216	0.771	NA
1	east.multiv	last	n_countries	122	42	3.505	2.726	1.286	0.199	33.277	0.159	6957.22	0.07	1.494	1.454	1.028	1.494	1.454	1.028	NA
1	east.multiv	last	p.years	122	42	-0.072	0.274	-0.265	0.791	0.93	0.544	1.591	0.07	0.097	0.233	0.417	0.097	0.233	0.417	NA
1	east.multiv	last	paps.year	122	42	-0.057	0.078	-0.736	0.462	0.944	0.81	1.1	0.07	-0.063	0.068	-0.938	-0.063	0.068	-0.938	NA
1	east.multiv	last	mnjs	122	42	1.707	1.169	1.461	0.144	5.514	0.558	54.464	0.07	0.629	0.662	0.95	0.629	0.662	0.95	NA
1	east.multiv	last	genCat	122	42	0.399	0.615	0.649	0.516	1.491	0.446	4.98	0.07	0.226	0.489	0.462	0.226	0.489	0.462	NA
1	east.multiv	last	n_authors:n_countries	122	42	-0.323	0.308	-1.052	0.293	0.724	0.396	1.322	0.07	-0.151	0.178	-0.851	-0.151	0.178	-0.851	NA
1	anglo.univ	first	n_authors	87	27	0.1	0.116	0.86	0.39	1.105	0.88	1.388	0.009	0.055	0.082	0.671	0.153	0.228	0.671	NA
1	anglo.univ	first	n_countries	87	27	0	0.688	0	1	1	0.26	3.853	0	0.273	0.344	0.794	0.176	0.222	0.794	NA
1	anglo.univ	first	count.auts	87	27	-0.011	0.025	-0.436	0.663	0.989	0.942	1.039	0.002	0.008	0.02	0.409	0.093	0.228	0.409	NA
1	anglo.univ	first	industry	87	27	-19.203	14786.167	-0.001	0.999	0	0	Inf	0.016	-14.784	1455.398	-0.01	-33.608	29357814.996	0	unable to evaluate scaled gradient
1	anglo.univ	first	gcd	87	27	-0.035	0.087	-0.4	0.689	0.966	0.814	1.146	0.002	0.026	0.052	0.493	0.112	0.227	0.493	NA
1	anglo.univ	first	p_all	87	27	0.021	0.021	0.984	0.325	1.021	0.98	1.064	0.013	0.002	0.011	0.169	0.039	0.229	0.169	NA
1	anglo.univ	first	p	87	27	0.03	0.037	0.826	0.409	1.031	0.959	1.108	0.009	-0.002	0.019	-0.099	-0.023	0.236	-0.099	NA
1	anglo.univ	first	mcs	87	27	0.052	0.042	1.25	0.211	1.053	0.971	1.143	0.023	-0.017	0.017	-0.986	-0.265	0.269	-0.986	NA
1	anglo.univ	first	tcs	87	27	0.001	0.002	0.824	0.41	1.001	0.998	1.004	0.009	0	0.001	-0.786	-0.235	0.299	-0.786	NA
1	anglo.univ	first	mncs	87	27	0.422	0.467	0.905	0.365	1.525	0.611	3.806	0.01	-0.051	0.297	-0.172	-0.041	0.235	-0.172	NA
1	anglo.univ	first	pp_top10	87	27	2.147	2.877	0.746	0.455	8.56	0.03	2405.782	0.007	-1.774	1.646	-1.078	-0.306	0.284	-1.078	NA
1	anglo.univ	first	mnjs	87	27	0.754	1.194	0.632	0.527	2.126	0.205	22.054	0.005	-0.843	0.757	-1.114	-0.294	0.264	-1.114	NA
1	anglo.univ	first	p.years	87	27	0.259	0.569	0.455	0.649	1.296	0.425	3.955	0.002	-0.325	0.427	-0.762	-0.19	0.249	-0.762	NA
1	anglo.univ	first	paps.year	87	27	0.719	0.488	1.473	0.141	2.051	0.788	5.338	0.042	0.357	0.22	1.624	0.374	0.23	1.624	NA
1	anglo.univ	first	papsAll.year	87	27	0.278	0.21	1.325	0.185	1.32	0.875	1.991	0.028	0.176	0.118	1.493	0.339	0.227	1.493	NA
1	anglo.univ	first	cash	NA	NA	NA	NA	NA	NA	NA	NA	NA	NA	NA	NA	NA	NA	NA	NA	NA	NA	NA	NA
1	anglo.univ	first	career	87	27	1.515	1.099	1.378	0.168	4.55	0.528	39.219	0.029	0.821	0.613	1.34	0.821	0.613	1.34	NA
1	anglo.univ	first	inst.inc	87	27	-1.27	1.123	-1.131	0.258	0.281	0.031	2.538	0.018	-0.255	0.636	-0.401	-0.255	0.636	-0.401	NA
1	anglo.univ	first	german.dev	NA	NA	NA	NA	NA	NA	NA	NA	NA	NA	NA	NA	NA	NA	NA	NA	NA	NA	NA	NA
1	anglo.univ	first	intermediate	NA	NA	NA	NA	NA	NA	NA	NA	NA	NA	NA	NA	NA	NA	NA	NA	NA	NA	NA	NA
1	anglo.univ	first	anglo.reg	NA	NA	NA	NA	NA	NA	NA	NA	NA	NA	NA	NA	NA	NA	NA	NA	NA	NA	NA	NA
1	anglo.univ	first	ORI.legal	87	27	1.515	1.099	1.378	0.168	4.55	0.528	39.219	0.029	0.821	0.613	1.34	0.821	0.613	1.34	NA
1	anglo.univ	first	ORI.nat	87	27	-1.515	1.099	-1.378	0.168	0.22	0.025	1.895	0.029	-0.821	0.613	-1.34	-0.821	0.613	-1.34	NA
1	anglo.univ	first	ORI.local	NA	NA	NA	NA	NA	NA	NA	NA	NA	NA	NA	NA	NA	NA	NA	NA	NA	NA	NA	NA
1	anglo.univ	first	any.inc	NA	NA	NA	NA	NA	NA	NA	NA	NA	NA	NA	NA	NA	NA	NA	NA	NA	NA	NA	NA
1	anglo.univ	first	any.rio	NA	NA	NA	NA	NA	NA	NA	NA	NA	NA	NA	NA	NA	NA	NA	NA	NA	NA	NA	NA
1	anglo.univ	first	genCat	87	27	-0.59	0.616	-0.958	0.338	0.554	0.166	1.854	0.011	-0.147	0.488	-0.3	-0.147	0.488	-0.3	NA
1	anglo.univ	last	p_all	90	28	0.002	0.003	0.639	0.523	1.002	0.996	1.007	0.005	0.001	0.002	0.333	0.029	0.228	0.127	NA
1	anglo.univ	last	p	90	28	0.003	0.004	0.705	0.481	1.003	0.995	1.011	0.006	0.001	0.003	0.31	0.03	0.226	0.134	NA
1	anglo.univ	last	mcs	90	28	-0.002	0.01	-0.153	0.879	0.998	0.979	1.018	0	0	0.007	-0.062	0.015	0.236	0.064	NA
1	anglo.univ	last	tcs	90	28	0	0	0.633	0.527	1	1	1	0.005	0	0	0.535	0.081	0.218	0.373	NA
1	anglo.univ	last	mncs	90	28	0.185	0.241	0.769	0.442	1.204	0.75	1.93	0.009	0.187	0.166	1.128	0.259	0.239	1.084	NA
1	anglo.univ	last	pp_top10	90	28	-0.577	3.067	-0.188	0.851	0.562	0.001	229.33	0	-0.356	1.838	-0.194	-0.02	0.237	-0.083	NA
1	anglo.univ	last	mnjs	90	28	-0.161	0.77	-0.209	0.834	0.851	0.188	3.85	0	0.191	0.45	0.424	0.09	0.232	0.387	NA
1	anglo.univ	last	p.years	90	28	0.046	0.332	0.138	0.89	1.047	0.547	2.005	0	-0.165	0.245	-0.673	-0.154	0.233	-0.663	NA
1	anglo.univ	last	paps.year	90	28	0.204	0.172	1.188	0.235	1.227	0.876	1.718	0.019	0.108	0.086	1.248	0.247	0.227	1.089	NA
1	anglo.univ	last	papsAll.year	90	28	0.124	0.104	1.197	0.231	1.132	0.924	1.387	0.018	0.065	0.055	1.187	0.233	0.227	1.027	NA
1	anglo.univ	last	cash	NA	NA	NA	NA	NA	NA	NA	NA	NA	NA	NA	NA	NA	NA	NA	NA	NA	NA	NA	NA
1	anglo.univ	last	career	90	28	1.27	1.123	1.131	0.258	3.562	0.394	32.191	0.017	1.748	0.784	2.231	1.748	0.784	2.23	NA		*	*
1	anglo.univ	last	inst.inc	90	28	-0.948	1.163	-0.816	0.415	0.387	0.04	3.783	0.008	-1.031	0.806	-1.28	-1.031	0.806	-1.28	NA
1	anglo.univ	last	german.dev	NA	NA	NA	NA	NA	NA	NA	NA	NA	NA	NA	NA	NA	NA	NA	NA	NA	NA	NA	NA
1	anglo.univ	last	intermediate	NA	NA	NA	NA	NA	NA	NA	NA	NA	NA	NA	NA	NA	NA	NA	NA	NA	NA	NA	NA
1	anglo.univ	last	anglo.reg	NA	NA	NA	NA	NA	NA	NA	NA	NA	NA	NA	NA	NA	NA	NA	NA	NA	NA	NA	NA
1	anglo.univ	last	ORI.legal	90	28	1.27	1.123	1.131	0.258	3.562	0.394	32.191	0.017	1.748	0.784	2.231	1.748	0.784	2.23	NA		*	*
1	anglo.univ	last	ORI.nat	90	28	-1.27	1.123	-1.131	0.258	0.281	0.031	2.538	0.017	-1.748	0.784	-2.231	-1.748	0.784	-2.23	NA		*	*
1	anglo.univ	last	ORI.local	NA	NA	NA	NA	NA	NA	NA	NA	NA	NA	NA	NA	NA	NA	NA	NA	NA	NA	NA	NA
1	anglo.gender	first	female	87	27	-0.862	0.714	-1.208	0.227	0.422	0.104	1.71	0.019	-0.058	0.517	-0.111	-0.058	0.517	-0.111	NA
1	anglo.gender	first	unknown	87	27	-0.885	1.068	-0.829	0.407	0.413	0.051	3.346	0.019	0.366	0.66	0.555	0.366	0.66	0.555	NA
1	anglo.gender	last	female	90	28	0	1.033	0	1	1	0.132	7.57	0	-0.264	0.587	-0.45	-0.124	0.607	-0.204	NA
1	anglo.gender	last	unknown	90	28	0	1.033	0	1	1	0.132	7.57	0	0.255	0.779	0.327	0.61	0.857	0.711	NA
1	anglo.genderHand	first	female	87	27	-0.229	0.59	-0.388	0.698	0.796	0.25	2.528	0.002	0.331	0.467	0.71	0.331	0.467	0.71	NA
1	anglo.genderHand	last	female	90	28	0	1	0	1	1	0.141	7.099	0	-0.294	0.579	-0.507	-0.196	0.597	-0.329	NA
1	anglo.multiv	first	n_authors	87	27	1.237	1.023	1.209	0.226	3.446	0.464	25.594	0.096	0.145	0.165	0.875	0.145	0.165	0.875	NA
1	anglo.multiv	first	n_countries	87	27	5.704	4.495	1.269	0.204	299.974	0.045	2008490.024	0.096	1.053	0.924	1.14	1.053	0.924	1.14	NA
1	anglo.multiv	first	p.years	87	27	0.393	1.095	0.359	0.72	1.481	0.173	12.668	0.096	-0.162	0.5	-0.324	-0.162	0.5	-0.324	NA
1	anglo.multiv	first	paps.year	87	27	1.492	1.064	1.402	0.161	4.444	0.552	35.752	0.096	0.515	0.259	1.987	0.515	0.259	1.987	NA		*	*
1	anglo.multiv	first	mnjs	87	27	-0.982	1.72	-0.571	0.568	0.375	0.013	10.914	0.096	-1.442	0.981	-1.469	-1.442	0.981	-1.469	NA
1	anglo.multiv	first	genCat	87	27	-1.181	1.27	-0.93	0.353	0.307	0.025	3.7	0.096	0.129	0.559	0.231	0.129	0.559	0.231	NA
1	anglo.multiv	first	n_authors:n_countries	87	27	-1.081	0.784	-1.379	0.168	0.339	0.073	1.577	0.096	-0.08	0.08	-1.001	-0.08	0.08	-1.001	NA
1	anglo.multiv	last	n_authors	90	28	1.051	0.627	1.677	0.094	2.859	0.837	9.765	0.104	0.21	0.232	0.908	0.225	0.228	0.988	NA	+
1	anglo.multiv	last	n_countries	90	28	5.128	2.836	1.809	0.071	168.75	0.651	43752.309	0.104	1.629	1.015	1.605	1.605	1.02	1.573	NA	+
1	anglo.multiv	last	p.years	90	28	0.213	0.729	0.292	0.77	1.238	0.296	5.166	0.104	-0.261	0.299	-0.871	-0.261	0.303	-0.861	NA
1	anglo.multiv	last	paps.year	90	28	0.636	0.452	1.405	0.16	1.889	0.778	4.584	0.104	0.166	0.106	1.571	0.156	0.108	1.438	NA
1	anglo.multiv	last	mnjs	90	28	-0.313	1.384	-0.226	0.821	0.731	0.049	11.026	0.104	0.058	0.532	0.108	0.036	0.549	0.065	NA
1	anglo.multiv	last	genCat	90	28	-0.247	1.293	-0.191	0.849	0.781	0.062	9.853	0.104	-0.184	0.633	-0.291	-0.114	0.652	-0.175	NA
1	anglo.multiv	last	n_authors:n_countries	90	28	-0.666	0.425	-1.568	0.117	0.514	0.223	1.181	0.104	-0.169	0.139	-1.211	-0.167	0.136	-1.226	NA
1	usa.univ	first	n_authors	66	23	0.135	0.124	1.089	0.276	1.145	0.897	1.461	0.02	0.06	0.089	0.672	NA	NA	NA	NA			NA
1	usa.univ	first	n_countries	66	23	0.967	0.955	1.012	0.312	2.629	0.404	17.101	0.019	0.012	0.405	0.031	NA	NA	NA	NA			NA
1	usa.univ	first	count.auts	66	23	-0.006	0.025	-0.262	0.793	0.994	0.947	1.043	0.001	-0.005	0.022	-0.237	NA	NA	NA	NA			NA
1	usa.univ	first	industry	66	23	-20.203	24378.269	-0.001	0.999	0	0	Inf	0.021	-14.964	1455.398	-0.01	NA	NA	NA	NA			NA
1	usa.univ	first	gcd	66	23	0.046	0.105	0.438	0.662	1.047	0.852	1.288	0.003	-0.002	0.06	-0.037	NA	NA	NA	NA			NA
1	usa.univ	first	p_all	66	23	0.012	0.022	0.563	0.573	1.013	0.97	1.057	0.005	0.006	0.015	0.386	NA	NA	NA	NA			NA
1	usa.univ	first	p	66	23	0.022	0.038	0.58	0.562	1.022	0.949	1.101	0.006	-0.003	0.027	-0.119	NA	NA	NA	NA			NA
1	usa.univ	first	mcs	66	23	0.035	0.047	0.731	0.465	1.035	0.944	1.136	0.009	-0.014	0.019	-0.733	NA	NA	NA	NA			NA
1	usa.univ	first	tcs	66	23	0	0.002	0.265	0.791	1	0.997	1.004	0.001	0	0.001	-0.491	NA	NA	NA	NA			NA
1	usa.univ	first	mncs	66	23	0.229	0.571	0.401	0.688	1.257	0.411	3.847	0.003	-0.044	0.365	-0.12	NA	NA	NA	NA			NA
1	usa.univ	first	pp_top10	66	23	1.227	3.21	0.382	0.702	3.411	0.006	1842.266	0.002	-1.885	1.964	-0.959	NA	NA	NA	NA			NA
1	usa.univ	first	mnjs	66	23	3.499	2.891	1.21	0.226	33.083	0.114	9559.553	0.027	-0.843	0.98	-0.861	NA	NA	NA	NA			NA
1	usa.univ	first	p.years	66	23	-0.114	0.656	-0.173	0.862	0.893	0.247	3.226	0	-0.431	0.469	-0.919	NA	NA	NA	NA			NA
1	usa.univ	first	paps.year	66	23	0.757	0.576	1.313	0.189	2.131	0.689	6.591	0.051	0.463	0.286	1.621	NA	NA	NA	NA			NA
1	usa.univ	first	papsAll.year	66	23	0.47	0.387	1.214	0.225	1.6	0.749	3.419	0.048	0.284	0.158	1.802	NA	NA	NA	NA		+	NA
1	usa.univ	first	cash	NA	NA	NA	NA	NA	NA	NA	NA	NA	NA	NA	NA	NA	NA	NA	NA	NA	NA	NA	NA
1	usa.univ	first	career	NA	NA	NA	NA	NA	NA	NA	NA	NA	NA	NA	NA	NA	NA	NA	NA	NA	NA	NA	NA
1	usa.univ	first	inst.inc	NA	NA	NA	NA	NA	NA	NA	NA	NA	NA	NA	NA	NA	NA	NA	NA	NA	NA	NA	NA
1	usa.univ	first	german.dev	NA	NA	NA	NA	NA	NA	NA	NA	NA	NA	NA	NA	NA	NA	NA	NA	NA	NA	NA	NA
1	usa.univ	first	intermediate	NA	NA	NA	NA	NA	NA	NA	NA	NA	NA	NA	NA	NA	NA	NA	NA	NA	NA	NA	NA
1	usa.univ	first	anglo.reg	NA	NA	NA	NA	NA	NA	NA	NA	NA	NA	NA	NA	NA	NA	NA	NA	NA	NA	NA	NA
1	usa.univ	first	ORI.legal	NA	NA	NA	NA	NA	NA	NA	NA	NA	NA	NA	NA	NA	NA	NA	NA	NA	NA	NA	NA
1	usa.univ	first	ORI.nat	NA	NA	NA	NA	NA	NA	NA	NA	NA	NA	NA	NA	NA	NA	NA	NA	NA	NA	NA	NA
1	usa.univ	first	ORI.local	NA	NA	NA	NA	NA	NA	NA	NA	NA	NA	NA	NA	NA	NA	NA	NA	NA	NA	NA	NA
1	usa.univ	first	any.inc	NA	NA	NA	NA	NA	NA	NA	NA	NA	NA	NA	NA	NA	NA	NA	NA	NA	NA	NA	NA
1	usa.univ	first	any.rio	NA	NA	NA	NA	NA	NA	NA	NA	NA	NA	NA	NA	NA	NA	NA	NA	NA	NA	NA	NA
1	usa.univ	first	genCat	66	23	-1.189	0.804	-1.478	0.139	0.305	0.063	1.473	0.039	-0.017	0.529	-0.032	NA	NA	NA	NA			NA
1	usa.univ	last	p_all	69	26	0.002	0.003	0.591	0.554	1.002	0.996	1.007	0.005	0	0.002	-0.085	NA	NA	NA	NA			NA
1	usa.univ	last	p	69	26	0.003	0.004	0.754	0.451	1.003	0.995	1.012	0.009	0	0.003	-0.042	NA	NA	NA	NA			NA
1	usa.univ	last	mcs	69	26	0.013	0.015	0.895	0.371	1.013	0.985	1.042	0.013	0.004	0.008	0.533	NA	NA	NA	NA			NA
1	usa.univ	last	tcs	69	26	0	0	0.781	0.435	1	1	1	0.014	0	0	0.374	NA	NA	NA	NA			NA
1	usa.univ	last	mncs	69	26	0.325	0.387	0.84	0.401	1.384	0.648	2.958	0.02	0.22	0.187	1.18	NA	NA	NA	NA			NA
1	usa.univ	last	pp_top10	69	26	0.795	3.443	0.231	0.817	2.215	0.003	1889.549	0.001	0.629	2.02	0.312	NA	NA	NA	NA			NA
1	usa.univ	last	mnjs	69	26	0.711	1.213	0.586	0.558	2.037	0.189	21.966	0.005	0.312	0.497	0.629	NA	NA	NA	NA			NA
1	usa.univ	last	p.years	69	26	0.155	0.348	0.446	0.656	1.168	0.59	2.309	0.003	-0.094	0.259	-0.363	NA	NA	NA	NA			NA
1	usa.univ	last	paps.year	69	26	0.182	0.175	1.039	0.299	1.2	0.851	1.692	0.019	0.061	0.09	0.676	NA	NA	NA	NA			NA
1	usa.univ	last	papsAll.year	69	26	0.101	0.106	0.957	0.338	1.106	0.9	1.361	0.015	0.036	0.059	0.616	NA	NA	NA	NA			NA
1	usa.univ	last	cash	NA	NA	NA	NA	NA	NA	NA	NA	NA	NA	NA	NA	NA	NA	NA	NA	NA	NA	NA	NA
1	usa.univ	last	career	NA	NA	NA	NA	NA	NA	NA	NA	NA	NA	NA	NA	NA	NA	NA	NA	NA	NA	NA	NA
1	usa.univ	last	inst.inc	NA	NA	NA	NA	NA	NA	NA	NA	NA	NA	NA	NA	NA	NA	NA	NA	NA	NA	NA	NA
1	usa.univ	last	german.dev	NA	NA	NA	NA	NA	NA	NA	NA	NA	NA	NA	NA	NA	NA	NA	NA	NA	NA	NA	NA
1	usa.univ	last	intermediate	NA	NA	NA	NA	NA	NA	NA	NA	NA	NA	NA	NA	NA	NA	NA	NA	NA	NA	NA	NA
1	usa.univ	last	anglo.reg	NA	NA	NA	NA	NA	NA	NA	NA	NA	NA	NA	NA	NA	NA	NA	NA	NA	NA	NA	NA
1	usa.univ	last	ORI.legal	NA	NA	NA	NA	NA	NA	NA	NA	NA	NA	NA	NA	NA	NA	NA	NA	NA	NA	NA	NA
1	usa.univ	last	ORI.nat	NA	NA	NA	NA	NA	NA	NA	NA	NA	NA	NA	NA	NA	NA	NA	NA	NA	NA	NA	NA
1	usa.univ	last	ORI.local	NA	NA	NA	NA	NA	NA	NA	NA	NA	NA	NA	NA	NA	NA	NA	NA	NA	NA	NA	NA
1	usa.univ	last	any.inc	NA	NA	NA	NA	NA	NA	NA	NA	NA	NA	NA	NA	NA	NA	NA	NA	NA	NA	NA	NA
1	usa.univ	last	any.rio	NA	NA	NA	NA	NA	NA	NA	NA	NA	NA	NA	NA	NA	NA	NA	NA	NA	NA	NA	NA
1	usa.univ	last	genCat	69	26	-0.693	1.225	-0.566	0.571	0.5	0.045	5.514	0.005	0.041	0.633	0.064	NA	NA	NA	NA			NA
1	usa.gender	first	female	66	23	-1.025	0.819	-1.251	0.211	0.359	0.072	1.788	0.047	0.057	0.553	0.103	NA	NA	NA	NA			NA
1	usa.gender	first	unknown	66	23	19.178	24378.269	0.001	0.999	213162260.727	0	Inf	0.047	0.405	0.848	0.478	NA	NA	NA	NA			NA
1	usa.gender	last	female	90	28	0	1.033	0	1	1	0.132	7.57	0	-0.264	0.587	-0.45	NA	NA	NA	NA			NA
1	usa.gender	last	unknown	90	28	0	1.033	0	1	1	0.132	7.57	0	0.255	0.779	0.327	NA	NA	NA	NA			NA
1	usa.genderHand	first	female	66	23	-1.025	0.819	-1.251	0.211	0.359	0.072	1.788	0.027	0.321	0.518	0.619	NA	NA	NA	NA			NA
1	usa.genderHand	last	female	90	28	0	1	0	1	1	0.141	7.099	0	-0.294	0.579	-0.507	NA	NA	NA	NA			NA
1	usa.multiv	first	n_authors	66	23	17.538	5630.355	0.003	0.998	41383141.431	0	Inf	0.216	0.263	0.238	1.105	NA	NA	NA	NA			NA
1	usa.multiv	first	n_countries	66	23	210.755	51728.148	0.004	0.997	3.38528348330923e+91	0	Inf	0.216	1.049	1.22	0.859	NA	NA	NA	NA			NA
1	usa.multiv	first	p.years	66	23	-21.383	21373.66	-0.001	0.999	0	0	Inf	0.216	-0.353	0.554	-0.637	NA	NA	NA	NA			NA
1	usa.multiv	first	paps.year	66	23	15.935	6057.923	0.003	0.998	8326831.34	0	Inf	0.216	0.531	0.345	1.538	NA	NA	NA	NA			NA
1	usa.multiv	first	mnjs	66	23	325.327	103146.135	0.003	0.997	1.94043970178676e+141	0	Inf	0.216	-1.279	1.25	-1.023	NA	NA	NA	NA			NA
1	usa.multiv	first	genCat	66	23	-46.263	15585.853	-0.003	0.998	0	0	Inf	0.216	0.202	0.615	0.328	NA	NA	NA	NA			NA
1	usa.multiv	first	n_authors:n_countries	66	23	-29.347	7518.899	-0.004	0.997	0	0	Inf	0.216	-0.127	0.14	-0.91	NA	NA	NA	NA			NA
1	usa.multiv	last	n_authors	69	26	18.632	2563.872	0.007	0.994	123570434.219	0	Inf	0.239	0.261	0.217	1.204	NA	NA	NA	NA			NA
1	usa.multiv	last	n_countries	69	26	134.715	18259.667	0.007	0.994	3.20761590953186e+58	0	Inf	0.239	1.753	1.031	1.701	NA	NA	NA	NA		+	NA
1	usa.multiv	last	p.years	69	26	-15.121	2723.626	-0.006	0.996	0	0	Inf	0.239	-0.125	0.314	-0.397	NA	NA	NA	NA			NA
1	usa.multiv	last	paps.year	69	26	24.89	3531.159	0.007	0.994	64504056880.863	0	Inf	0.239	0.089	0.111	0.801	NA	NA	NA	NA			NA
1	usa.multiv	last	mnjs	69	26	233.263	32936.522	0.007	0.994	2.0173844427687e+101	0	Inf	0.239	0.15	0.585	0.257	NA	NA	NA	NA			NA
1	usa.multiv	last	genCat	69	26	-93.789	49097.63	-0.002	0.998	0	0	Inf	0.239	-0.004	0.703	-0.006	NA	NA	NA	NA			NA
1	usa.multiv	last	n_authors:n_countries	69	26	-8.924	1436.509	-0.006	0.995	0	0	Inf	0.239	-0.168	0.126	-1.336	NA	NA	NA	NA			NA
2	univ	first	n_authors	558	186	0.054	0.028	1.932	0.053	1.055	0.999	1.114	0.007	0.053	0.028	1.925	0.093	0.095	0.978	NA	+	+
2	univ	first	n_countries	558	186	-0.098	0.165	-0.594	0.552	0.906	0.655	1.254	0.001	-0.096	0.164	-0.587	0.003	0.097	0.028	NA
2	univ	first	count.auts	558	186	-0.018	0.009	-2.035	0.042	0.982	0.966	0.999	0.008	-0.018	0.009	-2.028	-0.079	0.102	-0.77	NA	*	*
2	univ	first	industry	558	186	-0.893	0.65	-1.372	0.17	0.41	0.114	1.465	0.004	-0.869	0.643	-1.353	-0.78	0.655	-1.191	NA
2	univ	first	gcd	558	186	-0.005	0.022	-0.219	0.827	0.995	0.952	1.04	0	-0.005	0.022	-0.217	-0.02	0.093	-0.22	NA
2	univ	first	p_all	558	186	-0.003	0.003	-0.816	0.415	0.997	0.991	1.004	0.002	-0.003	0.003	-0.821	-0.02	0.111	-0.18	NA
2	univ	first	p	558	186	-0.005	0.005	-0.979	0.328	0.995	0.985	1.005	0.003	-0.005	0.005	-0.981	-0.07	0.143	-0.492	NA
2	univ	first	mcs	558	186	-0.021	0.01	-2.172	0.03	0.979	0.961	0.998	0.011	-0.02	0.009	-2.099	-0.172	0.155	-1.106	NA	*	*
2	univ	first	tcs	558	186	0	0	-1.483	0.138	1	0.999	1	0.007	0	0	-1.418	-0.21	0.271	-0.775	NA
2	univ	first	mncs	558	186	0.06	0.097	0.612	0.54	1.061	0.877	1.284	0.001	0.058	0.096	0.603	0.051	0.091	0.564	NA
2	univ	first	pp_top10	558	186	0.228	0.47	0.486	0.627	1.257	0.5	3.156	0	0.22	0.46	0.478	0.023	0.09	0.257	NA
2	univ	first	mnjs	558	186	-0.671	0.321	-2.088	0.037	0.511	0.272	0.96	0.009	-0.645	0.311	-2.072	-0.091	0.109	-0.834	NA	*	*
2	univ	first	p.years	558	186	-0.543	0.208	-2.61	0.009	0.581	0.386	0.873	0.014	-0.529	0.205	-2.578	-0.115	0.111	-1.036	NA	**	**
2	univ	first	paps.year	558	186	0.083	0.057	1.466	0.143	1.087	0.972	1.214	0.004	0.09	0.059	1.521	0.136	0.09	1.512	NA
2	univ	first	papsAll.year	558	186	0.07	0.04	1.774	0.076	1.073	0.993	1.159	0.006	0.077	0.041	1.853	0.217	0.094	2.311	NA	+	+	*
2	univ	first	cash	558	186	0.92	0.185	4.972	0	2.51	1.746	3.607	0.046	0.95	0.184	5.16	0.95	0.184	5.159	NA	***	***	***
2	univ	first	career	558	186	-0.906	0.243	-3.735	0	0.404	0.251	0.65	0.028	-0.892	0.237	-3.76	-0.619	0.359	-1.726	NA	***	***	+
2	univ	first	inst.inc	558	186	-0.583	0.391	-1.492	0.136	0.558	0.259	1.201	0.004	-0.581	0.39	-1.491	-0.398	0.457	-0.871	NA
2	univ	first	german.dev	558	186	0.648	0.18	3.596	0	1.911	1.343	2.72	0.024	0.673	0.182	3.696	-0.225	0.455	-0.496	NA	***	***
2	univ	first	intermediate	558	186	-0.668	0.35	-1.908	0.056	0.513	0.258	1.019	0.007	-0.678	0.352	-1.926	-0.579	0.453	-1.277	NA	+	+
2	univ	first	anglo.reg	558	186	-0.704	0.238	-2.961	0.003	0.494	0.31	0.788	0.017	-0.747	0.243	-3.079	-0.54	0.417	-1.295	NA	**	**
2	univ	first	ORI.legal	558	186	-0.838	0.256	-3.277	0.001	0.432	0.262	0.714	0.022	-0.867	0.257	-3.368	-0.787	0.438	-1.796	NA	**	***	+
2	univ	first	ORI.nat	558	186	0.423	0.183	2.311	0.021	1.527	1.066	2.187	0.01	0.442	0.187	2.368	-0.618	0.413	-1.496	NA	*	*
2	univ	first	ORI.local	558	186	0.272	0.297	0.916	0.36	1.312	0.734	2.347	0.001	0.282	0.302	0.933	0.674	0.371	1.816	NA			+
2	univ	first	any.inc	558	186	0.242	0.203	1.19	0.234	1.273	0.855	1.896	0.003	0.252	0.207	1.214	-0.218	0.316	-0.692	NA
2	univ	first	any.rio	558	186	0.054	0.285	0.189	0.85	1.055	0.603	1.846	0	0.053	0.282	0.187	-0.52	0.425	-1.223	NA
2	univ	first	genCat	558	186	0.024	0.189	0.126	0.899	1.024	0.707	1.485	0	0.024	0.189	0.126	0.098	0.195	0.501	NA
2	univ	last	p_all	558	186	-0.001	0.001	-1.059	0.29	0.999	0.998	1.001	0.002	-0.001	0.001	-1.047	0.02	0.099	0.202	NA
2	univ	last	p	558	186	-0.001	0.001	-1.505	0.132	0.999	0.997	1	0.004	-0.001	0.001	-1.492	-0.04	0.102	-0.388	NA
2	univ	last	mcs	558	186	-0.029	0.006	-4.488	0	0.972	0.96	0.984	0.045	-0.027	0.006	-4.431	-0.378	0.14	-2.702	NA	***	***	**
2	univ	last	tcs	558	186	0	0	-2.267	0.023	1	1	1	0.012	0	0	-2.231	-0.124	0.128	-0.971	NA	*	*
2	univ	last	mncs	558	186	-0.312	0.147	-2.118	0.034	0.732	0.548	0.977	0.008	-0.289	0.143	-2.029	-0.123	0.099	-1.234	NA	*	*
2	univ	last	pp_top10	558	186	-1.362	0.784	-1.737	0.082	0.256	0.055	1.191	0.006	-1.307	0.768	-1.702	-0.123	0.096	-1.281	NA	+	+
2	univ	last	mnjs	558	186	-1.12	0.29	-3.86	0	0.326	0.185	0.576	0.029	-1.062	0.279	-3.802	-0.23	0.115	-1.993	NA	***	***	*
2	univ	last	p.years	558	186	-0.318	0.095	-3.354	0.001	0.728	0.605	0.876	0.021	-0.297	0.091	-3.258	-0.072	0.118	-0.608	NA	***	**
2	univ	last	paps.year	558	186	-0.004	0.022	-0.174	0.862	0.996	0.954	1.04	0	-0.004	0.022	-0.171	0.001	0.094	0.008	NA
2	univ	last	papsAll.year	558	186	0.003	0.015	0.22	0.826	1.003	0.974	1.034	0	0.003	0.015	0.217	0.051	0.093	0.555	NA
2	univ	last	cash	558	186	0.936	0.19	4.917	0	2.551	1.756	3.705	0.045	0.924	0.184	5.013	0.924	0.184	5.013	NA	***	***	***
2	univ	last	career	558	186	-0.792	0.23	-3.437	0.001	0.453	0.288	0.712	0.023	-0.767	0.224	-3.419	-0.606	0.37	-1.637	NA	***	***
2	univ	last	inst.inc	558	186	-0.946	0.426	-2.22	0.026	0.388	0.168	0.895	0.01	-0.945	0.425	-2.222	-0.634	0.475	-1.335	NA	*	*
2	univ	last	german.dev	558	186	0.646	0.183	3.53	0	1.908	1.333	2.731	0.023	0.652	0.182	3.584	-0.252	0.445	-0.566	NA	***	***
2	univ	last	intermediate	558	186	-0.833	0.382	-2.183	0.029	0.435	0.206	0.918	0.01	-0.834	0.381	-2.188	-0.855	0.508	-1.683	NA	*	*	+
2	univ	last	anglo.reg	558	186	-0.62	0.227	-2.727	0.006	0.538	0.345	0.84	0.014	-0.636	0.229	-2.783	-0.37	0.432	-0.858	NA	**	**
2	univ	last	ORI.legal	558	186	-0.665	0.237	-2.802	0.005	0.514	0.323	0.819	0.015	-0.674	0.237	-2.847	-0.676	0.477	-1.417	NA	**	**
2	univ	last	ORI.nat	558	186	0.336	0.182	1.847	0.065	1.4	0.98	2	0.006	0.346	0.185	1.876	-0.852	0.423	-2.017	NA	+	+	*
2	univ	last	ORI.local	558	186	0.367	0.298	1.231	0.218	1.444	0.805	2.591	0.003	0.372	0.3	1.241	0.895	0.372	2.408	NA			*
2	univ	last	any.inc	558	186	0.169	0.207	0.816	0.415	1.184	0.789	1.776	0.001	0.169	0.207	0.815	-0.42	0.331	-1.27	NA
2	univ	last	any.rio	558	186	0.087	0.297	0.294	0.769	1.091	0.609	1.955	0	0.085	0.293	0.29	-0.455	0.456	-0.999	NA
2	univ	last	genCat	558	186	0.054	0.201	0.268	0.788	1.055	0.712	1.563	0	0.054	0.201	0.269	0.009	0.208	0.045	NA
2	country	first	NA	NA	NA	NA	NA	NA	NA	NA	NA	NA	NA	NA	NA	NA	NA	NA	NA	NA	NA	NA	NA
2	country	last	NA	NA	NA	NA	NA	NA	NA	NA	NA	NA	NA	NA	NA	NA	NA	NA	NA	NA	NA	NA	NA
2	gender	first	female	558	186	0.039	0.195	0.201	0.84	1.04	0.71	1.523	0	0.039	0.194	0.204	0.094	0.201	0.469	NA
2	gender	first	unknown	558	186	0.113	0.321	0.353	0.724	1.12	0.597	2.101	0	0.111	0.317	0.35	-0.027	0.329	-0.081	NA
2	gender	last	female	558	186	0.099	0.206	0.48	0.631	1.104	0.737	1.654	0.002	0.09	0.205	0.438	0.017	0.212	0.081	NA
2	gender	last	unknown	558	186	0.313	0.327	0.958	0.338	1.368	0.721	2.597	0.002	0.302	0.322	0.936	0.062	0.336	0.184	NA
2	genderHand	first	Handfemale	558	186	0.011	0.185	0.062	0.951	1.012	0.704	1.454	0	0.011	0.185	0.062	0.085	0.192	0.444	NA
2	genderHand	last	Handfemale	558	186	0.066	0.199	0.333	0.739	1.068	0.724	1.577	0	0.065	0.198	0.331	0.028	0.205	0.138	NA
2	multiv	first	n_authors	558	186	0.117	0.079	1.48	0.139	1.125	0.963	1.314	0.073	0.113	0.079	1.427	0.039	0.103	0.382	NA
2	multiv	first	n_countries	558	186	0.707	0.532	1.328	0.184	2.027	0.714	5.755	0.073	0.685	0.52	1.316	0.056	0.104	0.538	NA
2	multiv	first	p.years	558	186	-0.278	0.24	-1.158	0.247	0.757	0.473	1.213	0.073	-0.272	0.227	-1.198	-0.141	0.118	-1.198	NA
2	multiv	first	paps.year	558	186	0.08	0.066	1.21	0.226	1.084	0.951	1.235	0.073	0.123	0.066	1.876	0.188	0.1	1.876	NA		+	+
2	multiv	first	mnjs	558	186	-0.056	0.348	-0.16	0.873	0.946	0.478	1.872	0.073	-0.065	0.333	-0.196	-0.022	0.112	-0.196	NA
2	multiv	first	genCat	558	186	0.115	0.206	0.56	0.575	1.122	0.75	1.68	0.073	0.108	0.2	0.542	0.108	0.2	0.542	NA
2	multiv	first	cash	558	186	1.066	0.349	3.05	0.002	2.903	1.464	5.758	0.073	1.173	0.347	3.386	1.173	0.347	3.386	NA	**	***	***
2	multiv	first	career	558	186	-0.398	0.525	-0.759	0.448	0.671	0.24	1.88	0.073	-0.28	0.5	-0.559	-0.28	0.5	-0.559	NA
2	multiv	first	inst.inc	558	186	-0.216	0.439	-0.492	0.623	0.806	0.341	1.905	0.073	-0.15	0.441	-0.34	-0.15	0.441	-0.34	NA
2	multiv	first	ORI.legal	558	186	-0.249	0.594	-0.418	0.676	0.78	0.244	2.498	0.073	-0.373	0.59	-0.631	-0.373	0.59	-0.631	NA
2	multiv	first	ORI.nat	558	186	-0.701	0.393	-1.783	0.075	0.496	0.23	1.072	0.073	-0.762	0.39	-1.953	-0.762	0.39	-1.953	NA	+	+	+
2	multiv	first	ORI.local	558	186	0.322	0.423	0.761	0.447	1.38	0.602	3.16	0.073	0.378	0.41	0.923	0.378	0.41	0.923	NA
2	multiv	first	n_authors:n_countries	558	186	-0.081	0.059	-1.367	0.172	0.922	0.821	1.036	0.073	-0.078	0.058	-1.337	-0.142	0.106	-1.337	NA
2	multiv	last	n_authors	558	186	0.13	0.078	1.677	0.094	1.139	0.978	1.326	0.08	0.129	0.077	1.669	0.083	0.102	0.81	NA	+	+
2	multiv	last	n_countries	558	186	0.765	0.516	1.484	0.138	2.149	0.782	5.905	0.08	0.778	0.51	1.525	0.099	0.107	0.927	NA
2	multiv	last	p.years	558	186	-0.032	0.138	-0.232	0.817	0.969	0.739	1.269	0.08	-0.009	0.129	-0.072	-0.009	0.132	-0.072	NA
2	multiv	last	paps.year	558	186	0.008	0.027	0.298	0.766	1.008	0.957	1.062	0.08	-0.004	0.025	-0.149	-0.015	0.104	-0.149	NA
2	multiv	last	mnjs	558	186	-0.506	0.336	-1.507	0.132	0.603	0.312	1.164	0.08	-0.412	0.324	-1.273	-0.149	0.117	-1.273	NA
2	multiv	last	genCat	558	186	-0.081	0.218	-0.372	0.71	0.922	0.601	1.414	0.08	-0.045	0.216	-0.208	-0.045	0.216	-0.208	NA
2	multiv	last	cash	558	186	1.076	0.401	2.684	0.007	2.933	1.337	6.434	0.08	1.1	0.386	2.852	1.1	0.386	2.852	NA	**	**	**
2	multiv	last	career	558	186	-0.642	0.542	-1.185	0.236	0.526	0.182	1.523	0.08	-0.538	0.523	-1.028	-0.538	0.523	-1.028	NA
2	multiv	last	inst.inc	558	186	-0.723	0.484	-1.494	0.135	0.485	0.188	1.253	0.08	-0.658	0.475	-1.386	-0.658	0.475	-1.386	NA
2	multiv	last	ORI.legal	558	186	0.211	0.629	0.336	0.737	1.235	0.36	4.237	0.08	0.086	0.619	0.139	0.086	0.619	0.139	NA
2	multiv	last	ORI.nat	558	186	-0.711	0.424	-1.677	0.094	0.491	0.214	1.128	0.08	-0.733	0.415	-1.769	-0.733	0.415	-1.769	NA	+	+	+
2	multiv	last	ORI.local	558	186	0.469	0.437	1.072	0.284	1.599	0.678	3.767	0.08	0.462	0.421	1.097	0.462	0.421	1.097	NA
2	multiv	last	n_authors:n_countries	558	186	-0.08	0.056	-1.427	0.154	0.923	0.826	1.031	0.08	-0.081	0.056	-1.431	-0.146	0.102	-1.431	NA
2	west.univ	first	n_authors	225	50	0.089	0.077	1.162	0.245	1.093	0.941	1.27	0.006	0.016	0.052	0.305	0.048	0.159	0.305	NA
2	west.univ	first	n_countries	225	50	0.977	0.461	2.119	0.034	2.657	1.076	6.559	0.027	0.293	0.227	1.292	0.192	0.149	1.292	NA	*
2	west.univ	first	count.auts	225	50	0.038	0.023	1.67	0.095	1.038	0.993	1.085	0.013	0.011	0.013	0.839	0.131	0.156	0.839	NA	+
2	west.univ	first	industry	225	50	0.941	1.24	0.758	0.448	2.562	0.225	29.121	0.003	0	0.818	0	0	0.818	0	NA
2	west.univ	first	gcd	225	50	0.165	0.088	1.877	0.061	1.18	0.993	1.402	0.021	0.042	0.037	1.139	0.17	0.149	1.139	NA	+
2	west.univ	first	p_all	225	50	0.025	0.013	1.892	0.059	1.026	0.999	1.053	0.025	0.011	0.006	1.786	0.257	0.144	1.786	NA	+	+	+
2	west.univ	first	p	225	50	0.011	0.013	0.852	0.394	1.011	0.986	1.037	0.004	0.005	0.008	0.624	0.09	0.144	0.624	NA
2	west.univ	first	mcs	225	50	-0.004	0.007	-0.578	0.563	0.996	0.981	1.01	0.002	-0.004	0.008	-0.515	-0.106	0.206	-0.515	NA
2	west.univ	first	tcs	225	50	0	0	0.546	0.585	1	0.999	1.001	0.001	0	0	0.104	0.016	0.155	0.104	NA
2	west.univ	first	mncs	225	50	0.217	0.224	0.966	0.334	1.242	0.8	1.927	0.005	0.088	0.153	0.575	0.087	0.151	0.575	NA
2	west.univ	first	pp_top10	225	50	1.523	1.706	0.893	0.372	4.585	0.162	129.816	0.004	-0.648	1.004	-0.646	-0.112	0.173	-0.646	NA
2	west.univ	first	mnjs	225	50	0.942	0.755	1.247	0.212	2.566	0.584	11.276	0.007	-0.04	0.382	-0.105	-0.017	0.163	-0.105	NA
2	west.univ	first	p.years	225	50	-0.077	0.439	-0.174	0.862	0.926	0.392	2.189	0	-0.006	0.295	-0.02	-0.003	0.161	-0.02	NA
2	west.univ	first	paps.year	225	50	0.221	0.22	1.007	0.314	1.248	0.811	1.92	0.005	0.007	0.17	0.044	0.007	0.16	0.044	NA
2	west.univ	first	papsAll.year	225	50	0.418	0.164	2.549	0.011	1.519	1.101	2.095	0.049	0.226	0.085	2.667	0.392	0.147	2.667	NA	*	**	**
2	west.univ	first	cash	NA	NA	NA	NA	NA	NA	NA	NA	NA	NA	NA	NA	NA	NA	NA	NA	NA	NA	NA	NA
2	west.univ	first	career	225	50	-0.456	0.465	-0.981	0.327	0.634	0.255	1.577	0.004	-0.341	0.324	-1.054	-0.341	0.324	-1.054	NA
2	west.univ	first	inst.inc	225	50	0.415	0.653	0.635	0.525	1.514	0.421	5.439	0.002	0.019	0.418	0.047	0.019	0.418	0.047	NA
2	west.univ	first	german.dev	NA	NA	NA	NA	NA	NA	NA	NA	NA	NA	NA	NA	NA	NA	NA	NA	NA	NA	NA	NA
2	west.univ	first	intermediate	225	50	-0.481	1.238	-0.389	0.697	0.618	0.055	6.995	0.001	-0.882	0.768	-1.148	-0.882	0.768	-1.148	NA
2	west.univ	first	anglo.reg	225	50	-0.223	0.411	-0.543	0.587	0.8	0.357	1.79	0.001	-0.092	0.321	-0.286	-0.092	0.321	-0.286	NA
2	west.univ	first	ORI.legal	225	50	-0.445	0.43	-1.035	0.301	0.641	0.276	1.488	0.005	-0.298	0.323	-0.925	-0.298	0.323	-0.925	NA
2	west.univ	first	ORI.nat	225	50	0.162	0.494	0.328	0.743	1.176	0.447	3.097	0	-0.111	0.355	-0.312	-0.111	0.355	-0.312	NA
2	west.univ	first	ORI.local	225	50	0.446	0.55	0.812	0.417	1.563	0.532	4.589	0.003	0.606	0.423	1.432	0.606	0.423	1.432	NA
2	west.univ	first	any.inc	225	50	-0.411	0.599	-0.686	0.493	0.663	0.205	2.145	0.002	-0.442	0.367	-1.203	-0.442	0.367	-1.203	NA
2	west.univ	first	any.rio	225	50	-0.229	0.827	-0.277	0.782	0.795	0.157	4.025	0	-0.26	0.607	-0.428	-0.26	0.607	-0.428	NA
2	west.univ	first	genCat	225	50	0.463	0.489	0.947	0.344	1.589	0.609	4.147	0.004	0.397	0.323	1.23	0.397	0.323	1.23	NA
2	west.univ	last	p_all	238	55	0.003	0.001	1.96	0.05	1.003	1	1.005	0.021	0.001	0.001	1.171	0.162	0.138	1.171	NA	*
2	west.univ	last	p	238	55	0.003	0.002	1.383	0.167	1.003	0.999	1.006	0.008	0	0.001	0.322	0.047	0.147	0.322	NA
2	west.univ	last	mcs	238	55	-0.009	0.012	-0.736	0.462	0.991	0.967	1.015	0.002	-0.011	0.008	-1.421	-0.259	0.182	-1.421	NA
2	west.univ	last	tcs	238	55	0	0	1.15	0.25	1	1	1	0.006	0	0	-0.201	-0.033	0.164	-0.201	NA
2	west.univ	last	mncs	238	55	-0.228	0.428	-0.533	0.594	0.796	0.344	1.841	0.001	-0.467	0.249	-1.876	-0.328	0.175	-1.876	NA		+	+
2	west.univ	last	pp_top10	238	55	-3.909	2.564	-1.524	0.127	0.02	0	3.056	0.01	-4.551	1.639	-2.777	-0.502	0.181	-2.777	NA		**	**
2	west.univ	last	mnjs	238	55	-0.795	0.687	-1.157	0.247	0.452	0.117	1.736	0.006	-0.696	0.451	-1.543	-0.252	0.163	-1.543	NA
2	west.univ	last	p.years	238	55	0.047	0.248	0.19	0.849	1.048	0.644	1.706	0	0.146	0.17	0.855	0.133	0.155	0.855	NA
2	west.univ	last	paps.year	238	55	0.129	0.07	1.841	0.066	1.138	0.992	1.305	0.016	0.019	0.039	0.476	0.069	0.145	0.476	NA	+
2	west.univ	last	papsAll.year	238	55	0.126	0.053	2.366	0.018	1.135	1.022	1.26	0.035	0.036	0.025	1.441	0.199	0.138	1.441	NA	*
2	west.univ	last	cash	NA	NA	NA	NA	NA	NA	NA	NA	NA	NA	NA	NA	NA	NA	NA	NA	NA	NA	NA	NA
2	west.univ	last	career	238	55	-0.497	0.438	-1.133	0.257	0.609	0.258	1.437	0.006	-0.195	0.313	-0.623	-0.195	0.313	-0.623	NA
2	west.univ	last	inst.inc	238	55	0.16	0.566	0.282	0.778	1.173	0.387	3.557	0	-0.448	0.447	-1.002	-0.448	0.447	-1.002	NA
2	west.univ	last	german.dev	NA	NA	NA	NA	NA	NA	NA	NA	NA	NA	NA	NA	NA	NA	NA	NA	NA	NA	NA	NA
2	west.univ	last	intermediate	238	55	-18.975	7617.212	-0.002	0.998	0	0	Inf	0.018	-1.71	1.041	-1.643	-1.71	1.041	-1.643	NA
2	west.univ	last	anglo.reg	238	55	-0.052	0.396	-0.132	0.895	0.949	0.437	2.062	0	0.025	0.31	0.082	0.025	0.31	0.082	NA
2	west.univ	last	ORI.legal	238	55	-0.264	0.402	-0.658	0.511	0.768	0.349	1.687	0.002	-0.062	0.308	-0.202	-0.062	0.308	-0.202	NA
2	west.univ	last	ORI.nat	238	55	0	0.483	0	1	1	0.388	2.58	0	-0.328	0.356	-0.921	-0.328	0.356	-0.921	NA
2	west.univ	last	ORI.local	238	55	0.324	0.527	0.614	0.539	1.382	0.492	3.886	0.002	0.594	0.422	1.406	0.594	0.422	1.406	NA
2	west.univ	last	any.inc	238	55	-0.615	0.54	-1.138	0.255	0.541	0.188	1.559	0.006	-0.587	0.353	-1.664	-0.587	0.353	-1.664	NA		+	+
2	west.univ	last	any.rio	238	55	-0.347	0.829	-0.418	0.676	0.707	0.139	3.589	0.001	-0.111	0.599	-0.186	-0.111	0.599	-0.186	NA
2	west.univ	last	genCat	238	55	0.446	0.499	0.894	0.371	1.562	0.588	4.155	0.003	0.541	0.333	1.626	0.541	0.333	1.626	NA
2	west.gender	first	female	225	50	0.462	0.513	0.9	0.368	1.586	0.581	4.333	0.004	0.472	0.339	1.393	0.472	0.339	1.393	NA
2	west.gender	first	unknown	225	50	-0.011	0.975	-0.011	0.991	0.989	0.146	6.686	0.004	0.469	0.574	0.817	0.469	0.574	0.817	NA
2	west.gender	last	female	238	55	0.435	0.502	0.867	0.386	1.545	0.578	4.134	0.004	0.554	0.337	1.642	0.554	0.337	1.642	NA
2	west.gender	last	unknown	238	55	-0.189	0.927	-0.204	0.838	0.828	0.135	5.088	0.004	0.167	0.687	0.243	0.167	0.687	0.243	NA
2	west.genderHand	first	female	225	50	0.525	0.523	1.003	0.316	1.691	0.606	4.716	0.005	0.391	0.322	1.215	0.391	0.322	1.215	NA
2	west.genderHand	last	female	238	55	0.344	0.511	0.673	0.501	1.41	0.518	3.837	0.002	0.532	0.328	1.621	0.532	0.328	1.621	NA
2	west.multiv	first	n_authors	225	50	0.295	0.287	1.027	0.305	1.343	0.765	2.359	0.081	0.107	0.126	0.849	0.532	0.328	1.621	NA
2	west.multiv	first	n_countries	225	50	4.124	2.478	1.664	0.096	61.809	0.481	7946.289	0.081	0.919	0.665	1.381	0.532	0.328	1.621	NA	+
2	west.multiv	first	p.years	225	50	-1.517	0.874	-1.735	0.083	0.219	0.04	1.218	0.081	-0.035	0.319	-0.11	0.532	0.328	1.621	NA	+
2	west.multiv	first	paps.year	225	50	0.909	0.436	2.086	0.037	2.482	1.056	5.831	0.081	0.027	0.184	0.144	0.532	0.328	1.621	NA	*
2	west.multiv	first	mnjs	225	50	0.398	0.897	0.443	0.657	1.488	0.257	8.633	0.081	0.009	0.392	0.022	0.532	0.328	1.621	NA
2	west.multiv	first	genCat	225	50	1.625	0.774	2.098	0.036	5.076	1.113	23.158	0.081	0.432	0.338	1.278	0.532	0.328	1.621	NA	*
2	west.multiv	first	n_authors:n_countries	225	50	-0.263	0.243	-1.082	0.279	0.769	0.478	1.238	0.081	-0.077	0.08	-0.956	0.532	0.328	1.621	NA
2	west.multiv	last	n_authors	238	55	0.289	0.197	1.467	0.142	1.335	0.908	1.963	0.062	0.138	0.13	1.057	0.138	0.13	1.057	NA
2	west.multiv	last	n_countries	238	55	2.388	1.298	1.84	0.066	10.893	0.856	138.667	0.062	1.089	0.689	1.581	1.089	0.689	1.581	NA	+
2	west.multiv	last	p.years	238	55	-0.192	0.342	-0.56	0.575	0.826	0.422	1.614	0.062	0.182	0.191	0.955	0.182	0.191	0.955	NA
2	west.multiv	last	paps.year	238	55	0.202	0.089	2.279	0.023	1.224	1.029	1.456	0.062	0.002	0.045	0.051	0.002	0.045	0.051	NA	*
2	west.multiv	last	mnjs	238	55	-1.582	0.866	-1.827	0.068	0.206	0.038	1.122	0.062	-0.673	0.466	-1.442	-0.673	0.466	-1.442	NA	+
2	west.multiv	last	genCat	238	55	0.931	0.615	1.515	0.13	2.537	0.761	8.462	0.062	0.567	0.355	1.596	0.567	0.355	1.596	NA
2	west.multiv	last	n_authors:n_countries	238	55	-0.211	0.142	-1.491	0.136	0.809	0.613	1.069	0.062	-0.091	0.083	-1.097	-0.091	0.083	-1.097	NA
2	east.univ	first	n_authors	333	136	0.016	0.039	0.402	0.688	1.016	0.941	1.096	0	0.027	0.035	0.781	0.077	0.115	0.671	NA
2	east.univ	first	n_countries	333	136	-0.475	0.288	-1.651	0.099	0.622	0.354	1.093	0.009	-0.299	0.247	-1.214	-0.127	0.122	-1.043	NA	+
2	east.univ	first	count.auts	333	136	-0.02	0.014	-1.417	0.156	0.981	0.954	1.008	0.006	-0.021	0.013	-1.632	-0.168	0.122	-1.379	NA
2	east.univ	first	industry	333	136	-1.413	1.102	-1.282	0.2	0.243	0.028	2.111	0.006	-1.604	1.075	-1.492	-1.557	1.082	-1.439	NA
2	east.univ	first	gcd	333	136	-0.04	0.033	-1.203	0.229	0.961	0.9	1.026	0.004	-0.027	0.028	-0.962	-0.126	0.116	-1.088	NA
2	east.univ	first	p_all	333	136	-0.006	0.006	-1.06	0.289	0.994	0.983	1.005	0.004	-0.008	0.006	-1.292	-0.303	0.347	-0.874	NA
2	east.univ	first	p	333	136	-0.006	0.007	-0.91	0.363	0.994	0.98	1.007	0.003	-0.009	0.008	-1.131	-0.239	0.307	-0.779	NA
2	east.univ	first	mcs	333	136	-0.016	0.021	-0.758	0.448	0.984	0.945	1.025	0.002	-0.028	0.019	-1.471	-0.154	0.123	-1.246	NA
2	east.univ	first	tcs	333	136	-0.001	0.001	-1.284	0.199	0.999	0.998	1	0.011	-0.001	0.001	-1.427	-1.327	1.131	-1.173	NA
2	east.univ	first	mncs	333	136	0.06	0.137	0.435	0.664	1.062	0.811	1.39	0.001	0.088	0.127	0.69	0.041	0.112	0.369	NA
2	east.univ	first	pp_top10	333	136	0.668	0.641	1.043	0.297	1.951	0.555	6.851	0.003	0.599	0.54	1.109	0.09	0.112	0.799	NA
2	east.univ	first	mnjs	333	136	-0.412	0.64	-0.644	0.52	0.662	0.189	2.321	0.001	-0.513	0.541	-0.947	-0.089	0.118	-0.756	NA
2	east.univ	first	p.years	333	136	-0.393	0.307	-1.281	0.2	0.675	0.37	1.232	0.005	-0.55	0.286	-1.927	-0.181	0.144	-1.259	NA		+
2	east.univ	first	paps.year	333	136	0.246	0.105	2.339	0.019	1.279	1.041	1.572	0.019	0.061	0.063	0.967	0.151	0.116	1.303	NA	*
2	east.univ	first	papsAll.year	333	136	0.123	0.07	1.753	0.08	1.131	0.986	1.299	0.01	0.026	0.046	0.564	0.118	0.115	1.023	NA	+
2	east.univ	first	cash	333	136	0.65	0.293	2.218	0.027	1.915	1.079	3.401	0.015	0.689	0.255	2.705	0.689	0.255	2.705	NA	*	**	**
2	east.univ	first	career	NA	NA	NA	NA	NA	NA	NA	NA	NA	NA	NA	NA	NA	NA	NA	NA	NA	NA	NA	NA
2	east.univ	first	inst.inc	NA	NA	NA	NA	NA	NA	NA	NA	NA	NA	NA	NA	NA	NA	NA	NA	NA	NA	NA	NA
2	east.univ	first	german.dev	333	136	0.091	0.302	0.301	0.764	1.095	0.606	1.977	0	0.074	0.273	0.271	-1.397	0.737	-1.896	NA			+
2	east.univ	first	intermediate	333	136	-0.337	0.435	-0.776	0.437	0.714	0.304	1.673	0.002	-0.718	0.406	-1.77	-0.606	0.526	-1.153	NA		+
2	east.univ	first	anglo.reg	NA	NA	NA	NA	NA	NA	NA	NA	NA	NA	NA	NA	NA	NA	NA	NA	NA	NA	NA	NA
2	east.univ	first	ORI.legal	NA	NA	NA	NA	NA	NA	NA	NA	NA	NA	NA	NA	NA	NA	NA	NA	NA	NA	NA	NA
2	east.univ	first	ORI.nat	333	136	0.091	0.302	0.301	0.764	1.095	0.606	1.977	0	0.12	0.276	0.435	-1.032	0.654	-1.577	NA
2	east.univ	first	ORI.local	333	136	0.229	0.525	0.436	0.663	1.257	0.449	3.517	0.001	0.395	0.462	0.855	0.765	0.586	1.306	NA
2	east.univ	first	any.inc	333	136	0.65	0.293	2.218	0.027	1.915	1.079	3.401	0.015	0.689	0.255	2.705	0.689	0.255	2.705	NA	*	**	**
2	east.univ	first	any.rio	333	136	0.234	0.359	0.65	0.516	1.263	0.625	2.553	0.001	0.343	0.322	1.064	-0.5	0.691	-0.723	NA
2	east.univ	first	genCat	333	136	-0.173	0.265	-0.655	0.512	0.841	0.501	1.412	0.001	-0.039	0.242	-0.159	-0.014	0.246	-0.059	NA
2	east.univ	last	p_all	320	131	-0.001	0.001	-1.445	0.149	0.999	0.997	1.001	0.007	-0.002	0.001	-1.831	-0.135	0.143	-0.943	NA		+
2	east.univ	last	p	320	131	-0.002	0.001	-1.345	0.179	0.998	0.995	1.001	0.006	-0.002	0.001	-1.779	-0.123	0.14	-0.882	NA		+
2	east.univ	last	mcs	320	131	-0.034	0.015	-2.263	0.024	0.966	0.938	0.995	0.019	-0.033	0.012	-2.751	-0.319	0.158	-2.024	NA	*	**	*
2	east.univ	last	tcs	320	131	0	0	-1.515	0.13	1	1	1	0.008	0	0	-2.088	-0.208	0.158	-1.315	NA		*
2	east.univ	last	mncs	320	131	0.06	0.209	0.289	0.773	1.062	0.705	1.6	0	0.095	0.186	0.509	0.04	0.115	0.346	NA
2	east.univ	last	pp_top10	320	131	0.352	0.892	0.394	0.693	1.421	0.247	8.168	0	0.52	0.814	0.639	0.046	0.114	0.405	NA
2	east.univ	last	mnjs	320	131	-0.622	0.54	-1.152	0.249	0.537	0.186	1.547	0.004	-0.533	0.441	-1.209	-0.082	0.122	-0.67	NA
2	east.univ	last	p.years	320	131	-0.35	0.154	-2.279	0.023	0.705	0.521	0.952	0.017	-0.331	0.125	-2.645	-0.239	0.172	-1.387	NA	*	**
2	east.univ	last	paps.year	320	131	-0.007	0.031	-0.235	0.814	0.993	0.934	1.055	0	-0.024	0.026	-0.925	-0.05	0.123	-0.41	NA
2	east.univ	last	papsAll.year	320	131	-0.008	0.023	-0.351	0.725	0.992	0.949	1.037	0	-0.019	0.019	-0.966	-0.055	0.123	-0.453	NA
2	east.univ	last	cash	320	131	0.596	0.305	1.954	0.051	1.814	0.998	3.297	0.012	0.681	0.259	2.627	0.681	0.259	2.627	NA	+	**	**
2	east.univ	last	career	NA	NA	NA	NA	NA	NA	NA	NA	NA	NA	NA	NA	NA	NA	NA	NA	NA	NA	NA	NA
2	east.univ	last	inst.inc	NA	NA	NA	NA	NA	NA	NA	NA	NA	NA	NA	NA	NA	NA	NA	NA	NA	NA	NA	NA
2	east.univ	last	german.dev	320	131	-0.017	0.316	-0.053	0.958	0.984	0.53	1.826	0	0.049	0.283	0.172	-1.071	0.627	-1.708	NA			+
2	east.univ	last	intermediate	320	131	-0.283	0.466	-0.608	0.543	0.753	0.302	1.876	0.001	-0.706	0.43	-1.643	-0.608	0.592	-1.027	NA
2	east.univ	last	anglo.reg	NA	NA	NA	NA	NA	NA	NA	NA	NA	NA	NA	NA	NA	NA	NA	NA	NA	NA	NA	NA
2	east.univ	last	ORI.legal	NA	NA	NA	NA	NA	NA	NA	NA	NA	NA	NA	NA	NA	NA	NA	NA	NA	NA	NA	NA
2	east.univ	last	ORI.nat	320	131	-0.017	0.316	-0.053	0.958	0.984	0.53	1.826	0	0.049	0.283	0.172	-1.071	0.627	-1.708	NA			+
2	east.univ	last	ORI.local	320	131	0.389	0.512	0.759	0.448	1.475	0.541	4.023	0.002	0.495	0.453	1.094	0.855	0.576	1.485	NA
2	east.univ	last	any.inc	320	131	0.596	0.305	1.954	0.051	1.814	0.998	3.297	0.012	0.681	0.259	2.627	0.681	0.259	2.627	NA	+	**	**
2	east.univ	last	any.rio	320	131	0.201	0.391	0.516	0.606	1.223	0.569	2.631	0.001	0.338	0.341	0.991	-0.618	0.714	-0.866	NA
2	east.univ	last	genCat	320	131	-0.333	0.28	-1.187	0.235	0.717	0.414	1.242	0.004	-0.249	0.256	-0.971	-0.3	0.263	-1.141	NA
2	east.gender	first	female	333	136	-0.172	0.27	-0.638	0.524	0.842	0.496	1.429	0.001	-0.042	0.248	-0.169	-0.036	0.252	-0.143	NA
2	east.gender	first	unknown	333	136	0.011	0.467	0.023	0.981	1.011	0.405	2.526	0.001	-0.024	0.388	-0.062	-0.156	0.395	-0.394	NA
2	east.gender	last	female	320	131	-0.344	0.287	-1.199	0.23	0.709	0.404	1.244	0.005	-0.229	0.262	-0.875	-0.304	0.27	-1.125	NA
2	east.gender	last	unknown	320	131	-0.085	0.453	-0.187	0.852	0.919	0.378	2.232	0.005	0.135	0.378	0.357	-0.025	0.389	-0.063	NA
2	east.genderHand	first	female	333	136	-0.168	0.26	-0.644	0.519	0.846	0.508	1.408	0.001	-0.041	0.236	-0.175	-0.024	0.24	-0.099	NA
2	east.genderHand	last	female	320	131	-0.333	0.275	-1.211	0.226	0.717	0.418	1.229	0.005	-0.219	0.252	-0.868	-0.268	0.259	-1.037	NA
2	east.multiv	first	n_authors	333	136	0.122	0.148	0.828	0.408	1.13	0.846	1.509	0.046	0.1	0.106	0.944	0.093	0.108	0.864	NA
2	east.multiv	first	n_countries	333	136	0.437	1.152	0.38	0.704	1.548	0.162	14.809	0.046	0.224	0.821	0.272	0.214	0.832	0.257	NA
2	east.multiv	first	p.years	333	136	-0.69	0.361	-1.911	0.056	0.501	0.247	1.018	0.046	-0.8	0.321	-2.49	-0.672	0.341	-1.972	NA	+	*	*
2	east.multiv	first	paps.year	333	136	0.369	0.13	2.84	0.005	1.447	1.121	1.867	0.046	0.164	0.076	2.154	0.162	0.076	2.122	NA	**	*	*
2	east.multiv	first	mnjs	333	136	-0.384	0.683	-0.562	0.574	0.681	0.178	2.6	0.046	-0.653	0.565	-1.156	-0.59	0.573	-1.029	NA
2	east.multiv	first	genCat	333	136	-0.059	0.288	-0.205	0.837	0.943	0.536	1.657	0.046	-0.024	0.248	-0.097	-0.008	0.25	-0.032	NA
2	east.multiv	first	n_authors:n_countries	333	136	-0.107	0.125	-0.855	0.393	0.899	0.703	1.148	0.046	-0.061	0.085	-0.712	-0.058	0.086	-0.671	NA
2	east.multiv	last	n_authors	320	131	0.151	0.149	1.01	0.312	1.163	0.868	1.557	0.037	0.065	0.104	0.626	0.065	0.104	0.626	NA
2	east.multiv	last	n_countries	320	131	0.853	1.097	0.778	0.437	2.346	0.273	20.134	0.037	0.058	0.807	0.072	0.058	0.807	0.072	NA
2	east.multiv	last	p.years	320	131	-0.389	0.186	-2.089	0.037	0.678	0.471	0.976	0.037	-0.302	0.138	-2.192	-0.302	0.138	-2.192	NA	*	*	*
2	east.multiv	last	paps.year	320	131	0.028	0.037	0.753	0.451	1.029	0.956	1.107	0.037	-0.007	0.029	-0.241	-0.007	0.029	-0.241	NA
2	east.multiv	last	mnjs	320	131	-0.382	0.58	-0.658	0.511	0.683	0.219	2.129	0.037	-0.312	0.453	-0.69	-0.312	0.453	-0.69	NA
2	east.multiv	last	genCat	320	131	-0.36	0.298	-1.208	0.227	0.698	0.389	1.251	0.037	-0.327	0.266	-1.231	-0.327	0.266	-1.231	NA
2	east.multiv	last	n_authors:n_countries	320	131	-0.147	0.127	-1.155	0.248	0.863	0.673	1.108	0.037	-0.034	0.082	-0.414	-0.034	0.082	-0.414	NA
2	anglo.univ	first	n_authors	147	33	0.116	0.117	0.993	0.321	1.123	0.893	1.411	0.007	0.077	0.064	1.202	0.227	0.189	1.202	NA
2	anglo.univ	first	n_countries	147	33	1.417	1.034	1.37	0.171	4.123	0.543	31.311	0.019	0.058	0.323	0.181	0.035	0.195	0.181	NA
2	anglo.univ	first	count.auts	147	33	0.026	0.03	0.866	0.387	1.027	0.967	1.089	0.005	-0.013	0.017	-0.752	-0.154	0.205	-0.752	NA
2	anglo.univ	first	industry	147	33	0	0	NA	NA	1	1	1	0	-0.739	1.088	-0.679	-0.739	1.088	-0.679	NA	NA
2	anglo.univ	first	gcd	147	33	0.382	0.213	1.789	0.074	1.465	0.964	2.225	0.047	0.016	0.044	0.354	0.068	0.193	0.354	NA	+
2	anglo.univ	first	p_all	147	33	0.021	0.02	1.059	0.289	1.021	0.982	1.061	0.01	0.003	0.008	0.366	0.067	0.184	0.366	NA
2	anglo.univ	first	p	147	33	0.001	0.02	0.068	0.946	1.001	0.962	1.042	0	-0.006	0.013	-0.42	-0.099	0.236	-0.42	NA
2	anglo.univ	first	mcs	147	33	-0.016	0.024	-0.643	0.52	0.984	0.938	1.033	0.01	-0.01	0.012	-0.866	-0.309	0.356	-0.866	NA
2	anglo.univ	first	tcs	147	33	0	0.001	-0.513	0.608	1	0.999	1.001	0.002	0	0	-0.705	-0.248	0.352	-0.705	NA
2	anglo.univ	first	mncs	147	33	0.029	0.287	0.101	0.92	1.029	0.586	1.808	0	-0.041	0.211	-0.195	-0.04	0.203	-0.195	NA
2	anglo.univ	first	pp_top10	147	33	-2.761	3.525	-0.783	0.433	0.063	0	63.277	0.004	-1.649	1.384	-1.191	-0.286	0.24	-1.191	NA
2	anglo.univ	first	mnjs	147	33	1.244	1.052	1.183	0.237	3.47	0.441	27.292	0.011	0.184	0.421	0.437	0.082	0.188	0.437	NA
2	anglo.univ	first	p.years	147	33	-1.472	1.011	-1.456	0.145	0.23	0.032	1.665	0.017	-0.284	0.389	-0.731	-0.16	0.219	-0.731	NA
2	anglo.univ	first	paps.year	147	33	0.203	0.318	0.637	0.524	1.225	0.656	2.284	0.003	-0.076	0.221	-0.345	-0.071	0.205	-0.345	NA
2	anglo.univ	first	papsAll.year	147	33	0.647	0.352	1.84	0.066	1.91	0.959	3.807	0.049	0.192	0.11	1.745	0.316	0.181	1.745	NA	+	+	+
2	anglo.univ	first	cash	NA	NA	NA	NA	NA	NA	NA	NA	NA	NA	NA	NA	NA	NA	NA	NA	NA	NA	NA	NA
2	anglo.univ	first	career	147	33	-0.351	0.737	-0.476	0.634	0.704	0.166	2.987	0.002	-0.429	0.429	-1.001	-0.429	0.429	-1.001	NA
2	anglo.univ	first	inst.inc	147	33	0.693	1.225	0.566	0.571	2	0.181	22.056	0.002	0.09	0.555	0.161	0.09	0.555	0.161	NA
2	anglo.univ	first	german.dev	NA	NA	NA	NA	NA	NA	NA	NA	NA	NA	NA	NA	NA	NA	NA	NA	NA	NA	NA	NA
2	anglo.univ	first	intermediate	NA	NA	NA	NA	NA	NA	NA	NA	NA	NA	NA	NA	NA	NA	NA	NA	NA	NA	NA	NA
2	anglo.univ	first	anglo.reg	147	33	-0.099	0.772	-0.128	0.898	0.906	0.199	4.117	0	-0.297	0.494	-0.601	-0.297	0.494	-0.601	NA
2	anglo.univ	first	ORI.legal	147	33	-0.351	0.737	-0.476	0.634	0.704	0.166	2.987	0.002	-0.429	0.429	-1.001	-0.429	0.429	-1.001	NA
2	anglo.univ	first	ORI.nat	147	33	0.351	0.737	0.476	0.634	1.42	0.335	6.023	0.002	0.477	0.43	1.109	0.477	0.43	1.109	NA
2	anglo.univ	first	ORI.local	NA	NA	NA	NA	NA	NA	NA	NA	NA	NA	NA	NA	NA	NA	NA	NA	NA	NA	NA	NA
2	anglo.univ	first	any.inc	147	33	-0.141	0.925	-0.152	0.879	0.869	0.142	5.324	0	-0.636	0.545	-1.167	-0.636	0.545	-1.167	NA
2	anglo.univ	first	any.rio	NA	NA	NA	NA	NA	NA	NA	NA	NA	NA	NA	NA	NA	NA	NA	NA	NA	NA	NA	NA
2	anglo.univ	first	genCat	147	33	-0.229	0.679	-0.337	0.736	0.796	0.21	3.011	0.001	0.357	0.4	0.892	0.357	0.4	0.892	NA
2	anglo.univ	last	p_all	159	38	0.001	0.002	0.871	0.384	1.001	0.998	1.005	0.005	0.001	0.001	0.706	0.121	0.172	0.706	NA
2	anglo.univ	last	p	159	38	0.001	0.002	0.306	0.76	1.001	0.996	1.005	0.001	0	0.001	0.154	0.028	0.182	0.154	NA
2	anglo.univ	last	mcs	159	38	-0.015	0.018	-0.818	0.413	0.985	0.951	1.021	0.004	-0.014	0.01	-1.471	-0.344	0.234	-1.471	NA
2	anglo.univ	last	tcs	159	38	0	0	0.259	0.796	1	1	1	0	0	0	-0.34	-0.072	0.212	-0.34	NA
2	anglo.univ	last	mncs	159	38	-0.595	0.774	-0.768	0.443	0.552	0.121	2.517	0.004	-0.71	0.324	-2.191	-0.491	0.224	-2.191	NA		*	*
2	anglo.univ	last	pp_top10	159	38	-6.761	4.889	-1.383	0.167	0.001	0	16.806	0.014	-6.116	2.049	-2.985	-0.695	0.233	-2.985	NA		**	**
2	anglo.univ	last	mnjs	159	38	-1.849	1.134	-1.631	0.103	0.157	0.017	1.453	0.02	-1.255	0.616	-2.038	-0.428	0.21	-2.038	NA		*	*
2	anglo.univ	last	p.years	159	38	0.093	0.359	0.258	0.796	1.097	0.543	2.217	0	0.222	0.194	1.147	0.217	0.189	1.147	NA
2	anglo.univ	last	paps.year	159	38	0.054	0.084	0.647	0.518	1.056	0.896	1.244	0.003	0.01	0.042	0.231	0.042	0.18	0.231	NA
2	anglo.univ	last	papsAll.year	159	38	0.07	0.06	1.164	0.244	1.072	0.954	1.205	0.01	0.02	0.027	0.725	0.125	0.173	0.725	NA
2	anglo.univ	last	cash	NA	NA	NA	NA	NA	NA	NA	NA	NA	NA	NA	NA	NA	NA	NA	NA	NA	NA	NA	NA
2	anglo.univ	last	career	159	38	-0.481	0.715	-0.673	0.501	0.618	0.152	2.508	0.003	-0.125	0.426	-0.293	-0.125	0.426	-0.293	NA
2	anglo.univ	last	inst.inc	159	38	0.113	0.823	0.137	0.891	1.12	0.223	5.619	0	-0.712	0.654	-1.09	-0.712	0.654	-1.09	NA
2	anglo.univ	last	german.dev	NA	NA	NA	NA	NA	NA	NA	NA	NA	NA	NA	NA	NA	NA	NA	NA	NA	NA	NA	NA
2	anglo.univ	last	intermediate	NA	NA	NA	NA	NA	NA	NA	NA	NA	NA	NA	NA	NA	NA	NA	NA	NA	NA	NA	NA
2	anglo.univ	last	anglo.reg	159	38	0	0.775	0	1	1	0.219	4.564	0	-0.192	0.487	-0.395	-0.192	0.487	-0.395	NA
2	anglo.univ	last	ORI.legal	159	38	-0.481	0.715	-0.673	0.501	0.618	0.152	2.508	0.003	-0.125	0.426	-0.293	-0.125	0.426	-0.293	NA
2	anglo.univ	last	ORI.nat	159	38	0.481	0.715	0.673	0.501	1.618	0.399	6.567	0.003	0.171	0.427	0.4	0.171	0.427	0.4	NA
2	anglo.univ	last	ORI.local	NA	NA	NA	NA	NA	NA	NA	NA	NA	NA	NA	NA	NA	NA	NA	NA	NA	NA	NA	NA
2	anglo.univ	last	any.inc	159	38	-0.613	0.888	-0.691	0.49	0.542	0.095	3.086	0.003	-0.815	0.525	-1.553	-0.815	0.525	-1.553	NA
2	anglo.gender	first	female	147	33	0	0.717	0	1	1	0.245	4.078	0.009	0.516	0.429	1.204	0.516	0.429	1.204	NA
2	anglo.gender	first	unknown	147	33	19.203	14786.167	0.001	0.999	218630741.012	0	Inf	0.009	0.757	0.62	1.222	0.757	0.62	1.222	NA
2	anglo.gender	last	female	159	38	-0.071	0.79	-0.09	0.928	0.931	0.198	4.381	0.004	0.703	0.426	1.649	0.703	0.426	1.649	NA		+	+
2	anglo.gender	last	unknown	159	38	0.919	1.265	0.726	0.468	2.506	0.21	29.916	0.004	0.255	0.707	0.36	0.255	0.707	0.36	NA
2	anglo.genderHand	first	female	147	33	-0.229	0.679	-0.337	0.736	0.796	0.21	3.011	0.001	0.415	0.397	1.046	0.415	0.397	1.046	NA
2	anglo.genderHand	last	female	159	38	-0.59	0.871	-0.677	0.498	0.554	0.1	3.058	0.003	0.692	0.409	1.691	0.692	0.409	1.691	NA		+	+
2	anglo.multiv	first	n_authors	147	33	39.529	5452.433	0.007	0.994	147012393604841248	0	Inf	0.117	0.267	0.174	1.54	0.267	0.174	1.54	NA
2	anglo.multiv	first	n_countries	147	33	366.86	51361.566	0.007	0.994	2.11403489210243e+159	0	Inf	0.117	1.007	0.958	1.052	1.007	0.958	1.051	NA
2	anglo.multiv	first	p.years	147	33	-5.648	5.623	-1.004	0.315	0.004	0	215.563	0.117	-0.259	0.443	-0.584	-0.259	0.443	-0.584	NA
2	anglo.multiv	first	paps.year	147	33	2.658	3.097	0.858	0.391	14.269	0.033	6176.474	0.117	-0.119	0.25	-0.476	-0.119	0.25	-0.476	NA
2	anglo.multiv	first	mnjs	147	33	-3.022	3.972	-0.761	0.447	0.049	0	117.014	0.117	0.279	0.463	0.602	0.279	0.463	0.602	NA
2	anglo.multiv	first	genCat	147	33	4.023	5.334	0.754	0.451	55.861	0.002	1937127.556	0.117	0.383	0.416	0.92	0.383	0.416	0.92	NA
2	anglo.multiv	first	n_authors:n_countries	147	33	-38.65	5452.432	-0.007	0.994	0	0	Inf	0.117	-0.139	0.123	-1.127	-0.139	0.123	-1.127	NA
2	anglo.multiv	last	n_authors	159	38	0.634	0.601	1.055	0.291	1.885	0.581	6.117	0.067	0.328	0.169	1.943	0.328	0.169	1.943	NA		+	+
2	anglo.multiv	last	n_countries	159	38	2.983	2.573	1.159	0.246	19.75	0.127	3061.679	0.067	1.234	0.863	1.43	1.234	0.863	1.43	NA
2	anglo.multiv	last	p.years	159	38	0.443	0.518	0.857	0.392	1.558	0.565	4.296	0.067	0.401	0.229	1.748	0.401	0.229	1.748	NA		+	+
2	anglo.multiv	last	paps.year	159	38	0.085	0.107	0.795	0.427	1.089	0.883	1.344	0.067	-0.05	0.053	-0.939	-0.05	0.053	-0.939	NA
2	anglo.multiv	last	mnjs	159	38	-4.157	1.955	-2.127	0.033	0.016	0	0.722	0.067	-1.533	0.65	-2.358	-1.533	0.65	-2.358	NA	*	*	*
2	anglo.multiv	last	genCat	159	38	1.18	1.516	0.779	0.436	3.256	0.167	63.566	0.067	0.728	0.454	1.604	0.728	0.454	1.604	NA
2	anglo.multiv	last	n_authors:n_countries	159	38	-0.269	0.41	-0.656	0.512	0.764	0.342	1.706	0.067	-0.125	0.11	-1.138	-0.125	0.11	-1.138	NA
2	usa.univ	first	n_authors	108	22	0.686	0.462	1.485	0.138	1.986	0.803	4.913	0.062	0.152	0.078	1.943	NA	NA	NA	NA		+	NA
2	usa.univ	first	n_countries	108	22	19.975	17760.628	0.001	0.999	473159758.216	0	Inf	0.02	0.388	0.438	0.885	NA	NA	NA	NA			NA
2	usa.univ	first	count.auts	108	22	-0.082	0.063	-1.312	0.189	0.921	0.814	1.041	0.021	-0.018	0.022	-0.809	NA	NA	NA	NA			NA
2	usa.univ	first	industry	108	22	0	0	NA	NA	1	1	1	0	-16.263	1769.258	-0.009	NA	NA	NA	NA	NA		NA
2	usa.univ	first	gcd	108	22	0.349	0.264	1.322	0.186	1.418	0.845	2.38	0.033	0.052	0.05	1.039	NA	NA	NA	NA			NA
2	usa.univ	first	p_all	108	22	0.039	0.05	0.795	0.427	1.04	0.944	1.146	0.007	-0.002	0.01	-0.157	NA	NA	NA	NA			NA
2	usa.univ	first	p	108	22	-0.027	0.074	-0.361	0.718	0.974	0.842	1.126	0.001	-0.028	0.029	-0.985	NA	NA	NA	NA			NA
2	usa.univ	first	mcs	108	22	0.007	0.052	0.13	0.897	1.007	0.909	1.115	0	-0.009	0.013	-0.715	NA	NA	NA	NA			NA
2	usa.univ	first	tcs	108	22	0.001	0.002	0.531	0.595	1.001	0.997	1.005	0.003	0	0.001	-0.774	NA	NA	NA	NA			NA
2	usa.univ	first	mncs	108	22	0.422	0.578	0.731	0.465	1.525	0.492	4.732	0.007	-0.006	0.233	-0.028	NA	NA	NA	NA			NA
2	usa.univ	first	pp_top10	108	22	-3.491	5.438	-0.642	0.521	0.03	0	1295.913	0.004	-2.112	1.741	-1.213	NA	NA	NA	NA			NA
2	usa.univ	first	mnjs	108	22	1.47	1.472	0.999	0.318	4.35	0.243	77.85	0.011	0.42	0.456	0.921	NA	NA	NA	NA			NA
2	usa.univ	first	p.years	108	22	-0.967	1.806	-0.535	0.592	0.38	0.011	13.112	0.003	-0.569	0.495	-1.15	NA	NA	NA	NA			NA
2	usa.univ	first	paps.year	108	22	0.242	0.539	0.449	0.653	1.274	0.443	3.668	0.002	-0.038	0.273	-0.139	NA	NA	NA	NA			NA
2	usa.univ	first	papsAll.year	108	22	0.662	0.542	1.221	0.222	1.939	0.67	5.612	0.035	0.255	0.128	1.986	NA	NA	NA	NA		*	NA
2	usa.univ	first	cash	NA	NA	NA	NA	NA	NA	NA	NA	NA	NA	NA	NA	NA	NA	NA	NA	NA	NA	NA	NA
2	usa.univ	first	career	NA	NA	NA	NA	NA	NA	NA	NA	NA	NA	NA	NA	NA	NA	NA	NA	NA	NA	NA	NA
2	usa.univ	first	inst.inc	NA	NA	NA	NA	NA	NA	NA	NA	NA	NA	NA	NA	NA	NA	NA	NA	NA	NA	NA	NA
2	usa.univ	first	german.dev	NA	NA	NA	NA	NA	NA	NA	NA	NA	NA	NA	NA	NA	NA	NA	NA	NA	NA	NA	NA
2	usa.univ	first	intermediate	NA	NA	NA	NA	NA	NA	NA	NA	NA	NA	NA	NA	NA	NA	NA	NA	NA	NA	NA	NA
2	usa.univ	first	anglo.reg	NA	NA	NA	NA	NA	NA	NA	NA	NA	NA	NA	NA	NA	NA	NA	NA	NA	NA	NA	NA
2	usa.univ	first	ORI.legal	NA	NA	NA	NA	NA	NA	NA	NA	NA	NA	NA	NA	NA	NA	NA	NA	NA	NA	NA	NA
2	usa.univ	first	ORI.nat	NA	NA	NA	NA	NA	NA	NA	NA	NA	NA	NA	NA	NA	NA	NA	NA	NA	NA	NA	NA
2	usa.univ	first	ORI.local	NA	NA	NA	NA	NA	NA	NA	NA	NA	NA	NA	NA	NA	NA	NA	NA	NA	NA	NA	NA
2	usa.univ	first	any.inc	NA	NA	NA	NA	NA	NA	NA	NA	NA	NA	NA	NA	NA	NA	NA	NA	NA	NA	NA	NA
2	usa.univ	first	any.rio	NA	NA	NA	NA	NA	NA	NA	NA	NA	NA	NA	NA	NA	NA	NA	NA	NA	NA	NA	NA
2	usa.univ	first	genCat	108	22	0	1.414	0	1	1	0.063	15.988	0	0.116	0.498	0.233	NA	NA	NA	NA			NA
2	usa.univ	last	p_all	120	28	0.01	0.008	1.153	0.249	1.01	0.993	1.026	0.026	0.001	0.001	0.904	NA	NA	NA	NA			NA
2	usa.univ	last	p	120	28	0.011	0.011	0.99	0.322	1.011	0.989	1.034	0.017	0.001	0.002	0.543	NA	NA	NA	NA			NA
2	usa.univ	last	mcs	120	28	-0.008	0.021	-0.35	0.726	0.993	0.952	1.035	0.001	-0.011	0.011	-1.059	NA	NA	NA	NA			NA
2	usa.univ	last	tcs	120	28	0	0	0.757	0.449	1	1	1	0.007	0	0	0.584	NA	NA	NA	NA			NA
2	usa.univ	last	mncs	120	28	0.657	0.983	0.668	0.504	1.929	0.281	13.231	0.004	-0.569	0.356	-1.595	NA	NA	NA	NA			NA
2	usa.univ	last	pp_top10	120	28	-0.724	5.359	-0.135	0.893	0.485	0	17661.922	0	-6.733	2.444	-2.756	NA	NA	NA	NA		**	NA
2	usa.univ	last	mnjs	120	28	-0.882	1.27	-0.695	0.487	0.414	0.034	4.986	0.004	-1.159	0.7	-1.655	NA	NA	NA	NA		+	NA
2	usa.univ	last	p.years	120	28	-0.129	0.511	-0.253	0.8	0.879	0.323	2.393	0.001	0.225	0.226	0.996	NA	NA	NA	NA			NA
2	usa.univ	last	paps.year	120	28	0.785	0.469	1.674	0.094	2.193	0.875	5.498	0.049	0.032	0.053	0.604	NA	NA	NA	NA	+		NA
2	usa.univ	last	papsAll.year	120	28	0.452	0.297	1.523	0.128	1.571	0.878	2.809	0.049	0.028	0.033	0.864	NA	NA	NA	NA			NA
2	usa.univ	last	cash	NA	NA	NA	NA	NA	NA	NA	NA	NA	NA	NA	NA	NA	NA	NA	NA	NA	NA	NA	NA
2	usa.univ	last	career	NA	NA	NA	NA	NA	NA	NA	NA	NA	NA	NA	NA	NA	NA	NA	NA	NA	NA	NA	NA
2	usa.univ	last	inst.inc	NA	NA	NA	NA	NA	NA	NA	NA	NA	NA	NA	NA	NA	NA	NA	NA	NA	NA	NA	NA
2	usa.univ	last	german.dev	NA	NA	NA	NA	NA	NA	NA	NA	NA	NA	NA	NA	NA	NA	NA	NA	NA	NA	NA	NA
2	usa.univ	last	intermediate	NA	NA	NA	NA	NA	NA	NA	NA	NA	NA	NA	NA	NA	NA	NA	NA	NA	NA	NA	NA
2	usa.univ	last	anglo.reg	NA	NA	NA	NA	NA	NA	NA	NA	NA	NA	NA	NA	NA	NA	NA	NA	NA	NA	NA	NA
2	usa.univ	last	ORI.legal	NA	NA	NA	NA	NA	NA	NA	NA	NA	NA	NA	NA	NA	NA	NA	NA	NA	NA	NA	NA
2	usa.univ	last	ORI.nat	NA	NA	NA	NA	NA	NA	NA	NA	NA	NA	NA	NA	NA	NA	NA	NA	NA	NA	NA	NA
2	usa.univ	last	ORI.local	NA	NA	NA	NA	NA	NA	NA	NA	NA	NA	NA	NA	NA	NA	NA	NA	NA	NA	NA	NA
2	usa.univ	last	any.inc	NA	NA	NA	NA	NA	NA	NA	NA	NA	NA	NA	NA	NA	NA	NA	NA	NA	NA	NA	NA
2	usa.univ	last	any.rio	NA	NA	NA	NA	NA	NA	NA	NA	NA	NA	NA	NA	NA	NA	NA	NA	NA	NA	NA	NA
2	usa.univ	last	genCat	120	28	-0.948	1.163	-0.816	0.415	0.387	0.04	3.783	0.006	0.737	0.486	1.518	NA	NA	NA	NA			NA
2	usa.gender	first	female	108	22	0	1.414	0	1	1	0.063	15.988	0	0.246	0.52	0.474	NA	NA	NA	NA			NA
2	usa.gender	first	unknown	108	22	NA	0	NA	NA	NA	NA	NA	0	0.841	0.781	1.076	NA	NA	NA	NA	NA		NA
2	usa.gender	last	female	159	38	-0.071	0.79	-0.09	0.928	0.931	0.198	4.381	0.004	0.703	0.426	1.649	NA	NA	NA	NA		+	NA
2	usa.gender	last	unknown	159	38	0.919	1.265	0.726	0.468	2.506	0.21	29.916	0.004	0.255	0.707	0.36	NA	NA	NA	NA			NA
2	usa.genderHand	first	female	108	22	0	1.414	0	1	1	0.063	15.988	0	0.341	0.483	0.706	NA	NA	NA	NA			NA
2	usa.genderHand	last	female	159	38	-0.59	0.871	-0.677	0.498	0.554	0.1	3.058	0.003	0.692	0.409	1.691	NA	NA	NA	NA		+	NA
2	usa.multiv	first	n_authors	108	22	-15.177	21265.448	-0.001	0.999	0	0	Inf	0.116	0.475	0.274	1.73	NA	NA	NA	NA		+	NA
2	usa.multiv	first	n_countries	108	22	-151.493	168897.014	-0.001	0.999	0	0	Inf	0.116	2.214	1.568	1.412	NA	NA	NA	NA			NA
2	usa.multiv	first	p.years	108	22	-7.765	3399.073	-0.002	0.998	0	0	Inf	0.116	-0.556	0.61	-0.91	NA	NA	NA	NA			NA
2	usa.multiv	first	paps.year	108	22	-6.56	10078.001	-0.001	0.999	0.001	0	Inf	0.116	-0.257	0.339	-0.758	NA	NA	NA	NA			NA
2	usa.multiv	first	mnjs	108	22	-112.012	35249.09	-0.003	0.997	0	0	Inf	0.116	0.641	0.539	1.189	NA	NA	NA	NA			NA
2	usa.multiv	first	genCat	108	22	88.037	24496.104	0.004	0.997	1.71404789475343e+38	0	Inf	0.116	0.152	0.537	0.283	NA	NA	NA	NA			NA
2	usa.multiv	first	n_authors:n_countries	108	22	28.578	22383.183	0.001	0.999	2577751703953.11	0	Inf	0.116	-0.278	0.216	-1.289	NA	NA	NA	NA			NA
2	usa.multiv	last	n_authors	120	28	19.38	8751.258	0.002	0.998	261052174.488	0	Inf	0.151	0.437	0.243	1.8	NA	NA	NA	NA		+	NA
2	usa.multiv	last	n_countries	120	28	87.768	35573.487	0.002	0.998	1.30927040621206e+38	0	Inf	0.151	1.953	1.233	1.583	NA	NA	NA	NA			NA
2	usa.multiv	last	p.years	120	28	-0.013	22697.179	0	1	0.987	0	Inf	0.151	0.321	0.269	1.194	NA	NA	NA	NA			NA
2	usa.multiv	last	paps.year	120	28	13.209	14443.03	0.001	0.999	545126.3	0	Inf	0.151	-0.048	0.066	-0.729	NA	NA	NA	NA			NA
2	usa.multiv	last	mnjs	120	28	-71.248	88248.339	-0.001	0.999	0	0	Inf	0.151	-1.419	0.766	-1.854	NA	NA	NA	NA		+	NA
2	usa.multiv	last	genCat	120	28	30.187	47070.471	0.001	0.999	12878522646553.7	0	Inf	0.151	0.74	0.531	1.393	NA	NA	NA	NA			NA
2	usa.multiv	last	n_authors:n_countries	120	28	-10.832	10335.83	-0.001	0.999	0	0	Inf	0.151	-0.19	0.168	-1.131	NA	NA	NA	NA			NA
3	univ	first	n_authors	237	79	-0.03	0.045	-0.676	0.499	0.97	0.889	1.059	0.002	-0.033	0.046	-0.701	-0.115	0.143	-0.807	NA
3	univ	first	n_countries	237	79	-0.053	0.232	-0.229	0.819	0.948	0.601	1.495	0	-0.054	0.235	-0.231	-0.012	0.144	-0.084	NA
3	univ	first	count.auts	237	79	0.005	0.015	0.329	0.742	1.005	0.976	1.034	0	0.005	0.015	0.33	0.078	0.143	0.544	NA
3	univ	first	industry	237	79	0.182	0.73	0.25	0.803	1.2	0.287	5.021	0	0.189	0.744	0.254	0.253	0.754	0.336	NA
3	univ	first	gcd	237	79	-0.023	0.033	-0.694	0.487	0.977	0.915	1.043	0.002	-0.024	0.034	-0.706	-0.095	0.145	-0.655	NA
3	univ	first	p_all	237	79	0	0.003	-0.068	0.946	1	0.993	1.006	0	0	0.003	-0.069	0.013	0.143	0.089	NA
3	univ	first	p	237	79	0.001	0.004	0.126	0.9	1.001	0.992	1.009	0	0.001	0.004	0.128	0.036	0.139	0.261	NA
3	univ	first	mcs	237	79	-0.005	0.011	-0.462	0.644	0.995	0.974	1.016	0.001	-0.005	0.01	-0.444	-0.05	0.153	-0.325	NA
3	univ	first	tcs	237	79	0	0	-0.213	0.831	1	1	1	0	0	0	-0.212	-0.017	0.15	-0.115	NA
3	univ	first	mncs	237	79	0.003	0.147	0.023	0.982	1.003	0.752	1.338	0	0.003	0.136	0.021	0.005	0.139	0.036	NA
3	univ	first	pp_top10	237	79	0.624	0.712	0.877	0.381	1.867	0.463	7.531	0.003	0.589	0.692	0.852	0.111	0.134	0.83	NA
3	univ	first	mnjs	237	79	-1.079	0.492	-2.192	0.028	0.34	0.129	0.892	0.026	-1.104	0.5	-2.206	-0.436	0.202	-2.154	NA	*	*	*
3	univ	first	p.years	237	79	-0.034	0.228	-0.151	0.88	0.966	0.618	1.511	0	-0.035	0.229	-0.152	0.012	0.147	0.079	NA
3	univ	first	paps.year	237	79	-0.051	0.088	-0.579	0.563	0.951	0.801	1.129	0.001	-0.052	0.088	-0.583	-0.089	0.147	-0.606	NA
3	univ	first	papsAll.year	237	79	-0.065	0.063	-1.039	0.299	0.937	0.828	1.06	0.005	-0.065	0.063	-1.03	-0.149	0.15	-0.988	NA
3	univ	first	cash	237	79	0.359	0.268	1.342	0.18	1.432	0.847	2.421	0.008	0.391	0.279	1.4	0.391	0.279	1.4	NA
3	univ	first	career	237	79	-1.009	0.413	-2.443	0.015	0.365	0.162	0.819	0.029	-0.87	0.37	-2.348	-0.87	0.37	-2.348	NA	*	*	*
3	univ	first	inst.inc	237	79	0.277	0.45	0.615	0.538	1.319	0.546	3.183	0.002	0.279	0.451	0.619	0.351	0.475	0.739	NA
3	univ	first	german.dev	237	79	0.048	0.269	0.18	0.857	1.05	0.619	1.779	0	0.051	0.276	0.184	-0.35	0.522	-0.671	NA
3	univ	first	intermediate	237	79	-0.854	0.527	-1.619	0.105	0.426	0.152	1.197	0.012	-0.819	0.518	-1.581	-0.794	0.533	-1.491	NA
3	univ	first	anglo.reg	237	79	-0.445	0.398	-1.118	0.264	0.641	0.294	1.398	0.006	-0.388	0.37	-1.05	-0.384	0.405	-0.947	NA
3	univ	first	ORI.legal	237	79	-0.465	0.409	-1.135	0.256	0.628	0.282	1.402	0.006	-0.411	0.382	-1.078	-0.4	0.414	-0.966	NA
3	univ	first	ORI.nat	237	79	-0.235	0.279	-0.842	0.4	0.79	0.457	1.367	0.003	-0.24	0.282	-0.851	-0.841	0.506	-1.661	NA			+
3	univ	first	ORI.local	237	79	0.588	0.459	1.279	0.201	1.8	0.731	4.43	0.007	0.643	0.482	1.335	0.769	0.515	1.493	NA
3	univ	first	any.inc	237	79	-0.088	0.295	-0.297	0.766	0.916	0.514	1.633	0	-0.097	0.31	-0.312	-0.33	0.406	-0.812	NA
3	univ	first	any.rio	237	79	-0.549	0.4	-1.371	0.17	0.578	0.264	1.266	0.008	-0.559	0.402	-1.389	-0.704	0.45	-1.564	NA
3	univ	first	genCat	237	79	0.283	0.292	0.969	0.332	1.327	0.749	2.352	0.004	0.267	0.282	0.947	0.3	0.287	1.043	NA
3	univ	last	p_all	237	79	0	0.001	-0.086	0.931	1	0.998	1.002	0	0	0.001	-0.086	0.023	0.145	0.161	NA
3	univ	last	p	237	79	0	0.001	0.144	0.886	1	0.998	1.003	0	0	0.001	0.144	0.049	0.14	0.35	NA
3	univ	last	mcs	237	79	-0.008	0.007	-1.167	0.243	0.992	0.979	1.005	0.006	-0.009	0.007	-1.207	-0.171	0.186	-0.919	NA
3	univ	last	tcs	237	79	0	0	-0.58	0.562	1	1	1	0.001	0	0	-0.587	-0.048	0.157	-0.306	NA
3	univ	last	mncs	237	79	-0.002	0.194	-0.012	0.99	0.998	0.682	1.459	0	-0.002	0.192	-0.012	0.031	0.144	0.218	NA
3	univ	last	pp_top10	237	79	-0.262	1.306	-0.2	0.841	0.77	0.06	9.946	0	-0.238	1.244	-0.191	0.001	0.144	0.005	NA
3	univ	last	mnjs	237	79	-0.557	0.345	-1.614	0.106	0.573	0.291	1.127	0.012	-0.572	0.354	-1.614	-0.252	0.156	-1.614	NA
3	univ	last	p.years	237	79	0.138	0.132	1.047	0.295	1.148	0.886	1.488	0.005	0.144	0.134	1.069	0.389	0.187	2.08	NA			*
3	univ	last	paps.year	237	79	0.005	0.038	0.125	0.901	1.005	0.932	1.083	0	0.004	0.036	0.118	0.011	0.139	0.08	NA
3	univ	last	papsAll.year	237	79	-0.005	0.03	-0.178	0.859	0.995	0.938	1.055	0	-0.005	0.029	-0.17	-0.02	0.141	-0.142	NA
3	univ	last	cash	237	79	0.423	0.265	1.595	0.111	1.527	0.908	2.567	0.011	0.478	0.281	1.698	0.478	0.281	1.698	NA		+	+
3	univ	last	career	237	79	-0.955	0.373	-2.561	0.01	0.385	0.185	0.799	0.031	-0.92	0.358	-2.574	-0.92	0.358	-2.574	NA	*	*	*
3	univ	last	inst.inc	237	79	0.134	0.446	0.301	0.763	1.144	0.477	2.74	0	0.132	0.442	0.299	0.225	0.47	0.479	NA
3	univ	last	german.dev	237	79	0.117	0.264	0.442	0.659	1.124	0.67	1.886	0.001	0.127	0.276	0.461	-0.39	0.582	-0.67	NA
3	univ	last	intermediate	237	79	-0.75	0.537	-1.398	0.162	0.472	0.165	1.352	0.009	-0.705	0.523	-1.348	-0.673	0.538	-1.251	NA
3	univ	last	anglo.reg	237	79	-0.548	0.358	-1.531	0.126	0.578	0.287	1.166	0.01	-0.543	0.354	-1.532	-0.537	0.37	-1.45	NA
3	univ	last	ORI.legal	237	79	-0.538	0.369	-1.458	0.145	0.584	0.283	1.204	0.01	-0.535	0.365	-1.464	-0.533	0.39	-1.365	NA
3	univ	last	ORI.nat	237	79	-0.193	0.269	-0.718	0.473	0.825	0.487	1.397	0.002	-0.21	0.28	-0.751	-1.002	0.507	-1.976	NA			*
3	univ	last	ORI.local	237	79	0.588	0.459	1.279	0.201	1.8	0.731	4.43	0.007	0.643	0.482	1.335	0.823	0.519	1.585	NA
3	univ	last	any.inc	237	79	-0.148	0.296	-0.5	0.617	0.862	0.482	1.542	0.001	-0.164	0.312	-0.525	-0.402	0.399	-1.009	NA
3	univ	last	any.rio	237	79	-0.762	0.415	-1.835	0.066	0.467	0.207	1.053	0.014	-0.787	0.419	-1.877	-0.917	0.464	-1.976	NA	+	+	*
3	univ	last	genCat	237	79	0.405	0.331	1.224	0.221	1.5	0.783	2.872	0.006	0.38	0.318	1.193	0.384	0.321	1.197	NA
3	country	first	NA	NA	NA	NA	NA	NA	NA	NA	NA	NA	NA	NA	NA	NA	NA	NA	NA	NA	NA	NA	NA
3	country	last	NA	NA	NA	NA	NA	NA	NA	NA	NA	NA	NA	NA	NA	NA	NA	NA	NA	NA	NA	NA	NA
3	gender	first	female	237	79	0.262	0.3	0.871	0.384	1.299	0.721	2.339	0.004	0.246	0.289	0.851	0.274	0.294	0.934	NA
3	gender	first	unknown	237	79	-0.167	0.554	-0.301	0.764	0.847	0.286	2.507	0.004	-0.18	0.559	-0.323	-0.225	0.565	-0.398	NA
3	gender	last	female	237	79	0.354	0.334	1.06	0.289	1.425	0.74	2.742	0.024	0.305	0.32	0.954	0.297	0.324	0.915	NA
3	gender	last	unknown	237	79	-1.76	1.068	-1.648	0.099	0.172	0.021	1.396	0.024	-1.687	1.057	-1.597	-1.908	1.072	-1.78	NA	+		+
3	genderHand	first	Handfemale	237	79	0.269	0.285	0.943	0.346	1.308	0.749	2.285	0.004	0.262	0.28	0.936	0.292	0.284	1.027	NA
3	genderHand	last	Handfemale	237	79	0.282	0.324	0.871	0.384	1.326	0.703	2.501	0.003	0.268	0.315	0.853	0.266	0.317	0.839	NA
3	multiv	first	n_authors	237	79	0.136	0.138	0.983	0.326	1.146	0.874	1.503	0.106	0.169	0.14	1.208	-0.107	0.165	-0.652	NA
3	multiv	first	n_countries	237	79	1.529	1.038	1.473	0.141	4.614	0.604	35.273	0.106	1.69	1.019	1.658	0.288	0.203	1.417	NA		+
3	multiv	first	p.years	237	79	0.175	0.301	0.581	0.561	1.191	0.661	2.147	0.106	0.163	0.273	0.597	0.099	0.165	0.597	NA
3	multiv	first	paps.year	237	79	-0.066	0.107	-0.613	0.54	0.936	0.759	1.155	0.106	-0.035	0.098	-0.357	-0.058	0.162	-0.357	NA
3	multiv	first	mnjs	237	79	-1.131	0.563	-2.01	0.044	0.323	0.107	0.972	0.106	-1.117	0.529	-2.11	-0.445	0.211	-2.11	NA	*	*	*
3	multiv	first	genCat	237	79	0.137	0.341	0.401	0.688	1.147	0.587	2.239	0.106	0.125	0.319	0.393	0.125	0.319	0.393	NA
3	multiv	first	cash	237	79	1.214	0.546	2.223	0.026	3.367	1.154	9.822	0.106	0.976	0.497	1.965	0.976	0.497	1.965	NA	*	*	*
3	multiv	first	career	237	79	-1.829	0.916	-1.997	0.046	0.161	0.027	0.967	0.106	-1.569	0.898	-1.747	-1.569	0.898	-1.747	NA	*	+	+
3	multiv	first	inst.inc	237	79	0.547	0.613	0.892	0.372	1.728	0.519	5.75	0.106	0.404	0.584	0.692	0.404	0.584	0.692	NA
3	multiv	first	ORI.legal	237	79	1.283	1.031	1.245	0.213	3.609	0.478	27.229	0.106	1.144	1.014	1.128	1.144	1.014	1.128	NA
3	multiv	first	ORI.nat	237	79	-1.048	0.605	-1.733	0.083	0.351	0.107	1.147	0.106	-0.902	0.574	-1.572	-0.902	0.574	-1.572	NA	+
3	multiv	first	ORI.local	237	79	0.597	0.667	0.895	0.371	1.817	0.491	6.72	0.106	0.645	0.655	0.985	0.645	0.655	0.985	NA
3	multiv	first	n_authors:n_countries	237	79	-0.138	0.107	-1.291	0.197	0.871	0.707	1.074	0.106	-0.162	0.107	-1.52	-0.292	0.192	-1.52	NA
3	multiv	last	n_authors	237	79	0.235	0.142	1.653	0.098	1.265	0.957	1.673	0.129	0.201	0.145	1.384	-0.098	0.167	-0.583	NA	+
3	multiv	last	n_countries	237	79	2.168	1.079	2.01	0.044	8.74	1.055	72.385	0.129	1.967	1.068	1.843	0.354	0.224	1.583	NA	*	+
3	multiv	last	p.years	237	79	0.461	0.207	2.23	0.026	1.586	1.057	2.379	0.129	0.485	0.197	2.463	0.499	0.202	2.463	NA	*	*	*
3	multiv	last	paps.year	237	79	0.018	0.048	0.368	0.713	1.018	0.926	1.119	0.129	0.012	0.041	0.289	0.045	0.156	0.289	NA
3	multiv	last	mnjs	237	79	-0.402	0.427	-0.942	0.346	0.669	0.29	1.544	0.129	-0.52	0.404	-1.286	-0.229	0.178	-1.286	NA
3	multiv	last	genCat	237	79	0.153	0.38	0.402	0.688	1.165	0.553	2.451	0.129	0.19	0.355	0.534	0.19	0.355	0.534	NA
3	multiv	last	cash	237	79	2.197	0.693	3.169	0.002	8.998	2.312	35.019	0.129	1.861	0.601	3.094	1.861	0.601	3.094	NA	**	**	**
3	multiv	last	career	237	79	-1.848	1.015	-1.82	0.069	0.158	0.022	1.153	0.129	-1.633	0.942	-1.735	-1.633	0.942	-1.735	NA	+	+	+
3	multiv	last	inst.inc	237	79	0.697	0.661	1.055	0.292	2.007	0.55	7.328	0.129	0.391	0.591	0.662	0.391	0.591	0.662	NA
3	multiv	last	ORI.legal	237	79	0.96	1.08	0.889	0.374	2.61	0.315	21.664	0.129	0.775	1.039	0.746	0.775	1.039	0.746	NA
3	multiv	last	ORI.nat	237	79	-1.949	0.653	-2.984	0.003	0.142	0.04	0.512	0.129	-1.669	0.601	-2.779	-1.669	0.601	-2.779	NA	**	**	**
3	multiv	last	ORI.local	237	79	0.103	0.704	0.146	0.884	1.108	0.279	4.405	0.129	0.121	0.69	0.176	0.121	0.69	0.176	NA
3	multiv	last	n_authors:n_countries	237	79	-0.205	0.108	-1.891	0.059	0.815	0.659	1.007	0.129	-0.184	0.109	-1.683	-0.332	0.197	-1.683	NA	+	+	+
3	west.univ	first	n_authors	96	27	0.071	0.106	0.668	0.504	1.073	0.872	1.32	0.005	0.035	0.08	0.444	0.1	0.226	0.444	NA
3	west.univ	first	n_countries	96	27	0.768	0.576	1.334	0.182	2.155	0.697	6.661	0.022	0.145	0.349	0.415	0.092	0.221	0.415	NA
3	west.univ	first	count.auts	96	27	0.047	0.04	1.168	0.243	1.048	0.969	1.134	0.015	0.023	0.029	0.786	0.178	0.227	0.786	NA
3	west.univ	first	industry	96	27	20.203	14074.801	0.001	0.999	594299978.102	0	Inf	0.042	2.14	1.179	1.815	2.14	1.179	1.815	NA		+	+
3	west.univ	first	gcd	96	27	0.193	0.115	1.671	0.095	1.213	0.967	1.521	0.045	0.012	0.048	0.248	0.055	0.223	0.248	NA	+
3	west.univ	first	p_all	96	27	0	0.009	-0.003	0.998	1	0.983	1.017	0	0.008	0.008	0.95	0.202	0.212	0.95	NA
3	west.univ	first	p	96	27	0.005	0.013	0.402	0.688	1.005	0.98	1.031	0.002	0.015	0.013	1.171	0.253	0.216	1.171	NA
3	west.univ	first	mcs	96	27	0.028	0.035	0.787	0.431	1.028	0.96	1.101	0.007	0.009	0.021	0.401	0.089	0.223	0.401	NA
3	west.univ	first	tcs	96	27	0.001	0.001	0.803	0.422	1.001	0.999	1.002	0.007	0.001	0.001	1.132	0.239	0.211	1.132	NA
3	west.univ	first	mncs	96	27	0.465	0.371	1.254	0.21	1.592	0.77	3.295	0.018	0.295	0.281	1.049	0.228	0.217	1.049	NA
3	west.univ	first	pp_top10	96	27	4.143	2.593	1.598	0.11	63.019	0.391	10145.525	0.046	1.915	1.112	1.722	0.377	0.219	1.722	NA		+	+
3	west.univ	first	mnjs	96	27	-0.792	1.232	-0.643	0.52	0.453	0.04	5.07	0.004	-0.999	0.747	-1.337	-0.446	0.333	-1.337	NA
3	west.univ	first	p.years	96	27	-0.322	0.465	-0.692	0.489	0.725	0.291	1.802	0.005	0.028	0.39	0.072	0.016	0.227	0.072	NA
3	west.univ	first	paps.year	96	27	0.089	0.208	0.428	0.669	1.093	0.727	1.643	0.002	0.173	0.193	0.897	0.196	0.218	0.897	NA
3	west.univ	first	papsAll.year	96	27	0.049	0.123	0.394	0.694	1.05	0.824	1.337	0.002	0.071	0.104	0.68	0.148	0.218	0.68	NA
3	west.univ	first	cash	NA	NA	NA	NA	NA	NA	NA	NA	NA	NA	NA	NA	NA	NA	NA	NA	NA	NA	NA	NA
3	west.univ	first	career	96	27	-0.693	0.632	-1.096	0.273	0.5	0.145	1.727	0.013	-0.94	0.465	-2.022	-0.94	0.465	-2.022	NA		*	*
3	west.univ	first	inst.inc	96	27	0.549	0.922	0.596	0.551	1.732	0.284	10.548	0.004	0.675	0.506	1.334	0.675	0.506	1.334	NA
3	west.univ	first	german.dev	NA	NA	NA	NA	NA	NA	NA	NA	NA	NA	NA	NA	NA	NA	NA	NA	NA	NA	NA	NA
3	west.univ	first	intermediate	96	27	-20.407	14431.15	-0.001	0.999	0	0	Inf	0.045	-16.819	1142.051	-0.015	-44.824	19372660.348	0	unable to evaluate scaled gradient
3	west.univ	first	anglo.reg	96	27	0.229	0.679	0.337	0.736	1.257	0.332	4.759	0.001	-0.136	0.456	-0.298	-0.136	0.456	-0.298	NA
3	west.univ	first	ORI.legal	96	27	-0.415	0.653	-0.635	0.525	0.661	0.184	2.374	0.004	-0.171	0.46	-0.372	-0.171	0.46	-0.372	NA
3	west.univ	first	ORI.nat	96	27	0.389	0.769	0.505	0.614	1.475	0.326	6.663	0.003	-0.485	0.506	-0.958	-0.485	0.506	-0.958	NA
3	west.univ	first	ORI.local	96	27	0.171	1.011	0.169	0.866	1.186	0.164	8.605	0	0.416	0.611	0.68	0.416	0.611	0.68	NA
3	west.univ	first	any.inc	96	27	-0.818	0.873	-0.937	0.349	0.441	0.08	2.444	0.01	-0.613	0.549	-1.117	-0.613	0.549	-1.117	NA
3	west.univ	first	any.rio	96	27	-0.171	1.011	-0.169	0.866	0.843	0.116	6.116	0	-1.039	0.748	-1.39	-1.039	0.748	-1.39	NA
3	west.univ	first	genCat	96	27	0.719	0.623	1.154	0.248	2.052	0.605	6.957	0.015	0.404	0.46	0.878	0.404	0.46	0.878	NA
3	west.univ	last	p_all	105	28	0	0.003	0.018	0.986	1	0.995	1.005	0	0.001	0.002	0.289	0.063	0.218	0.289	NA
3	west.univ	last	p	105	28	0.001	0.004	0.388	0.698	1.001	0.994	1.009	0.001	0.002	0.003	0.688	0.147	0.214	0.688	NA
3	west.univ	last	mcs	105	28	0.014	0.019	0.733	0.463	1.014	0.977	1.051	0.005	0.001	0.009	0.107	0.024	0.22	0.107	NA
3	west.univ	last	tcs	105	28	0	0	0.956	0.339	1	1	1	0.009	0	0	0.245	0.052	0.213	0.245	NA
3	west.univ	last	mncs	105	28	0.82	0.603	1.361	0.174	2.271	0.697	7.402	0.019	0.035	0.273	0.128	0.028	0.218	0.128	NA
3	west.univ	last	pp_top10	105	28	4.751	3.484	1.364	0.173	115.752	0.125	106863.363	0.019	1.436	1.898	0.757	0.162	0.214	0.757	NA
3	west.univ	last	mnjs	105	28	0.146	0.731	0.199	0.842	1.157	0.276	4.848	0	-0.034	0.462	-0.074	-0.017	0.224	-0.074	NA
3	west.univ	last	p.years	105	28	0.298	0.266	1.122	0.262	1.347	0.8	2.269	0.012	0.435	0.247	1.76	0.412	0.234	1.76	NA		+	+
3	west.univ	last	paps.year	105	28	0.013	0.103	0.124	0.901	1.013	0.828	1.24	0	0.033	0.091	0.363	0.078	0.216	0.363	NA
3	west.univ	last	papsAll.year	105	28	-0.004	0.065	-0.057	0.955	0.996	0.877	1.132	0	0.002	0.06	0.04	0.009	0.221	0.04	NA
3	west.univ	last	cash	NA	NA	NA	NA	NA	NA	NA	NA	NA	NA	NA	NA	NA	NA	NA	NA	NA	NA	NA	NA
3	west.univ	last	career	105	28	-0.446	0.55	-0.812	0.417	0.64	0.218	1.879	0.006	-0.847	0.449	-1.885	-0.847	0.449	-1.885	NA		+	+
3	west.univ	last	inst.inc	105	28	0.574	0.94	0.61	0.542	1.775	0.281	11.213	0.004	0.591	0.493	1.2	0.591	0.493	1.2	NA
3	west.univ	last	german.dev	NA	NA	NA	NA	NA	NA	NA	NA	NA	NA	NA	NA	NA	NA	NA	NA	NA	NA	NA	NA
3	west.univ	last	intermediate	105	28	-20.407	14431.15	-0.001	0.999	0	0	Inf	0.041	-16.709	1192.833	-0.014	-32.815	6182066.489	0	unable to evaluate scaled gradient
3	west.univ	last	anglo.reg	105	28	0.294	0.599	0.491	0.623	1.342	0.415	4.342	0.002	-0.221	0.442	-0.5	-0.221	0.442	-0.5	NA
3	west.univ	last	ORI.legal	105	28	-0.214	0.568	-0.377	0.706	0.807	0.265	2.458	0.001	-0.21	0.445	-0.471	-0.21	0.445	-0.471	NA
3	west.univ	last	ORI.nat	105	28	0.078	0.681	0.114	0.909	1.081	0.285	4.102	0	-0.482	0.498	-0.97	-0.482	0.498	-0.97	NA
3	west.univ	last	ORI.local	105	28	0.113	0.823	0.137	0.891	1.12	0.223	5.619	0	0.496	0.608	0.817	0.496	0.608	0.817	NA
3	west.univ	last	any.inc	105	28	-0.379	0.678	-0.559	0.576	0.684	0.181	2.584	0.003	-0.591	0.538	-1.099	-0.591	0.538	-1.099	NA
3	west.univ	last	any.rio	105	28	-0.347	1.015	-0.341	0.733	0.707	0.097	5.17	0.001	-1.112	0.745	-1.493	-1.112	0.745	-1.493	NA
3	west.univ	last	genCat	105	28	-0.594	0.698	-0.851	0.395	0.552	0.141	2.168	0.007	-0.744	0.599	-1.242	-0.744	0.599	-1.242	NA
3	west.gender	first	female	96	27	1.019	0.688	1.481	0.139	2.772	0.719	10.684	0.039	0.378	0.473	0.798	0.378	0.473	0.798	NA
3	west.gender	first	unknown	96	27	20.222	14786.167	0.001	0.999	605936960.37	0	Inf	0.039	-0.255	1.176	-0.217	-0.255	1.176	-0.217	NA
3	west.gender	last	female	105	28	-0.978	0.809	-1.208	0.227	0.376	0.077	1.838	0.029	-0.78	0.6	-1.301	-0.78	0.6	-1.301	unable to evaluate scaled gradient
3	west.gender	last	unknown	105	28	-20.181	14786.167	-0.001	0.999	0	0	Inf	0.029	-15.737	1696.734	-0.009	-31.867	8898650.847	0	unable to evaluate scaled gradient
3	west.genderHand	first	female	96	27	0.719	0.623	1.154	0.248	2.052	0.605	6.957	0.015	0.288	0.46	0.626	0.288	0.46	0.626	NA
3	west.genderHand	last	female	105	28	-0.594	0.698	-0.851	0.395	0.552	0.141	2.168	0.007	-0.811	0.598	-1.357	-0.811	0.598	-1.357	NA
3	west.multiv	first	n_authors	96	27	0.886	0.585	1.514	0.13	2.426	0.77	7.636	0.128	0.399	0.232	1.721	-0.811	0.598	-1.357	NA		+
3	west.multiv	first	n_countries	96	27	10.372	6.134	1.691	0.091	31960.258	0.192	5317017373.009	0.128	2.797	1.606	1.741	-0.811	0.598	-1.357	NA	+	+
3	west.multiv	first	p.years	96	27	-1.83	1.049	-1.745	0.081	0.16	0.021	1.253	0.128	-0.155	0.425	-0.364	-0.811	0.598	-1.357	NA	+
3	west.multiv	first	paps.year	96	27	0.561	0.464	1.209	0.227	1.753	0.705	4.354	0.128	0.27	0.216	1.248	-0.811	0.598	-1.357	NA
3	west.multiv	first	mnjs	96	27	-5.095	2.962	-1.72	0.085	0.006	0	2.035	0.128	-1.083	0.791	-1.369	-0.811	0.598	-1.357	NA	+
3	west.multiv	first	genCat	96	27	1.673	1.199	1.396	0.163	5.329	0.508	55.875	0.128	0.547	0.493	1.109	-0.811	0.598	-1.357	NA
3	west.multiv	first	n_authors:n_countries	96	27	-0.823	0.517	-1.591	0.112	0.439	0.159	1.21	0.128	-0.278	0.163	-1.705	-0.811	0.598	-1.357	NA		+
3	west.multiv	last	n_authors	105	28	0.32	0.31	1.031	0.303	1.377	0.75	2.53	0.039	0.331	0.223	1.483	0.331	0.223	1.483	NA
3	west.multiv	last	n_countries	105	28	2.155	1.807	1.192	0.233	8.629	0.25	298.072	0.039	1.309	1.371	0.955	1.309	1.371	0.955	NA
3	west.multiv	last	p.years	105	28	0.384	0.305	1.26	0.208	1.469	0.808	2.671	0.039	0.502	0.263	1.91	0.502	0.263	1.91	NA		+	+
3	west.multiv	last	paps.year	105	28	-0.013	0.112	-0.118	0.906	0.987	0.793	1.228	0.039	-0.036	0.102	-0.355	-0.036	0.102	-0.355	NA
3	west.multiv	last	mnjs	105	28	0.26	0.906	0.287	0.774	1.297	0.22	7.659	0.039	-0.092	0.484	-0.189	-0.092	0.484	-0.189	NA
3	west.multiv	last	genCat	105	28	-0.358	0.761	-0.47	0.638	0.699	0.157	3.107	0.039	-0.803	0.615	-1.305	-0.803	0.615	-1.305	NA
3	west.multiv	last	n_authors:n_countries	105	28	-0.2	0.184	-1.088	0.277	0.819	0.571	1.174	0.039	-0.173	0.145	-1.199	-0.173	0.145	-1.199	NA
3	east.univ	first	n_authors	141	52	-0.096	0.076	-1.266	0.206	0.908	0.782	1.054	0.012	-0.085	0.059	-1.439	-0.263	0.183	-1.439	NA
3	east.univ	first	n_countries	141	52	-0.129	0.363	-0.356	0.722	0.879	0.431	1.79	0.001	-0.133	0.324	-0.411	-0.075	0.183	-0.411	NA
3	east.univ	first	count.auts	141	52	0.01	0.019	0.507	0.612	1.01	0.973	1.048	0.002	0.004	0.017	0.226	0.039	0.174	0.226	NA
3	east.univ	first	industry	141	52	-18.975	7617.212	-0.002	0.998	0	0	Inf	0.031	-16.075	1199.772	-0.013	-29.152	1367281.128	0	unable to evaluate scaled gradient
3	east.univ	first	gcd	141	52	-0.059	0.055	-1.061	0.289	0.943	0.846	1.051	0.009	-0.05	0.048	-1.036	-0.198	0.191	-1.036	NA
3	east.univ	first	p_all	141	52	-0.007	0.007	-0.966	0.334	0.993	0.979	1.007	0.009	-0.002	0.004	-0.572	-0.109	0.191	-0.572	NA
3	east.univ	first	p	141	52	-0.009	0.01	-0.914	0.361	0.991	0.973	1.01	0.008	-0.002	0.005	-0.428	-0.08	0.187	-0.428	NA
3	east.univ	first	mcs	141	52	-0.02	0.019	-1.033	0.302	0.98	0.944	1.018	0.012	-0.007	0.012	-0.589	-0.124	0.21	-0.589	NA
3	east.univ	first	tcs	141	52	-0.001	0.001	-0.796	0.426	0.999	0.998	1.001	0.016	0	0	-0.401	-0.084	0.21	-0.401	NA
3	east.univ	first	mncs	141	52	-0.16	0.187	-0.853	0.393	0.852	0.591	1.23	0.006	-0.093	0.165	-0.561	-0.106	0.189	-0.561	NA
3	east.univ	first	pp_top10	141	52	-0.001	1.131	-0.001	0.999	0.999	0.109	9.164	0	-0.344	0.94	-0.366	-0.066	0.18	-0.366	NA
3	east.univ	first	mnjs	141	52	-1.072	0.738	-1.452	0.146	0.342	0.081	1.455	0.021	-1.001	0.691	-1.448	-0.345	0.238	-1.448	NA
3	east.univ	first	p.years	141	52	-0.003	0.423	-0.007	0.994	0.997	0.435	2.286	0	-0.039	0.283	-0.136	-0.024	0.176	-0.136	NA
3	east.univ	first	paps.year	141	52	-0.122	0.154	-0.793	0.428	0.885	0.655	1.196	0.005	-0.139	0.111	-1.26	-0.264	0.21	-1.26	NA
3	east.univ	first	papsAll.year	141	52	-0.164	0.118	-1.382	0.167	0.849	0.673	1.071	0.015	-0.152	0.087	-1.742	-0.383	0.22	-1.742	NA		+	+
3	east.univ	first	cash	141	52	0	0.387	0	1	1	0.468	2.136	0	0.227	0.379	0.597	0.227	0.379	0.597	NA
3	east.univ	first	career	NA	NA	NA	NA	NA	NA	NA	NA	NA	NA	NA	NA	NA	NA	NA	NA	NA	NA	NA	NA
3	east.univ	first	inst.inc	NA	NA	NA	NA	NA	NA	NA	NA	NA	NA	NA	NA	NA	NA	NA	NA	NA	NA	NA	NA
3	east.univ	first	german.dev	141	52	-0.746	0.477	-1.564	0.118	0.474	0.186	1.208	0.018	-0.667	0.439	-1.52	-1.25	0.762	-1.641	NA
3	east.univ	first	intermediate	141	52	-0.063	0.617	-0.103	0.918	0.939	0.28	3.145	0	-0.056	0.587	-0.095	-0.056	0.587	-0.095	NA
3	east.univ	first	anglo.reg	NA	NA	NA	NA	NA	NA	NA	NA	NA	NA	NA	NA	NA	NA	NA	NA	NA	NA	NA	NA
3	east.univ	first	ORI.legal	NA	NA	NA	NA	NA	NA	NA	NA	NA	NA	NA	NA	NA	NA	NA	NA	NA	NA	NA	NA
3	east.univ	first	ORI.nat	141	52	-0.746	0.477	-1.564	0.118	0.474	0.186	1.208	0.018	-0.667	0.439	-1.52	-1.25	0.762	-1.641	NA
3	east.univ	first	ORI.local	141	52	1.837	1.127	1.629	0.103	6.275	0.689	57.165	0.024	1.992	1.132	1.76	1.992	1.132	1.76	NA		+	+
3	east.univ	first	any.inc	141	52	0	0.387	0	1	1	0.468	2.136	0	0.227	0.379	0.597	0.227	0.379	0.597	NA
3	east.univ	first	any.rio	141	52	-0.389	0.512	-0.759	0.448	0.678	0.249	1.849	0.004	-0.295	0.48	-0.614	-0.295	0.48	-0.614	NA
3	east.univ	first	genCat	141	52	0.545	0.492	1.108	0.268	1.725	0.658	4.526	0.009	0.392	0.384	1.018	0.392	0.384	1.018	NA
3	east.univ	last	p_all	132	51	0	0.001	-0.309	0.758	1	0.997	1.002	0.001	0	0.001	-0.135	-0.025	0.182	-0.135	NA
3	east.univ	last	p	132	51	0	0.002	-0.254	0.8	1	0.997	1.003	0.001	0	0.001	-0.139	-0.025	0.182	-0.139	NA
3	east.univ	last	mcs	132	51	-0.012	0.018	-0.667	0.505	0.988	0.954	1.024	0.003	-0.015	0.016	-0.965	-0.183	0.19	-0.965	NA
3	east.univ	last	tcs	132	51	0	0	-0.67	0.503	1	1	1	0.004	0	0	-0.618	-0.118	0.19	-0.618	NA
3	east.univ	last	mncs	132	51	0.295	0.344	0.859	0.39	1.343	0.685	2.635	0.006	0.199	0.297	0.67	0.119	0.178	0.67	NA
3	east.univ	last	pp_top10	132	51	-0.474	2.162	-0.219	0.827	0.623	0.009	43.148	0	-0.418	1.726	-0.242	-0.044	0.181	-0.242	NA
3	east.univ	last	mnjs	132	51	-0.654	0.779	-0.839	0.401	0.52	0.113	2.393	0.006	-0.852	0.67	-1.271	-0.24	0.189	-1.271	NA
3	east.univ	last	p.years	132	51	0.147	0.192	0.764	0.445	1.158	0.795	1.688	0.004	0.152	0.178	0.855	0.153	0.179	0.855	NA
3	east.univ	last	paps.year	132	51	-0.016	0.046	-0.338	0.735	0.984	0.899	1.078	0.001	-0.013	0.04	-0.318	-0.058	0.184	-0.318	NA
3	east.univ	last	papsAll.year	132	51	-0.017	0.038	-0.452	0.651	0.983	0.911	1.06	0.002	-0.012	0.033	-0.362	-0.067	0.184	-0.362	NA
3	east.univ	last	cash	132	51	-0.162	0.401	-0.402	0.687	0.851	0.387	1.869	0.001	0.182	0.387	0.471	0.182	0.387	0.471	NA
3	east.univ	last	career	NA	NA	NA	NA	NA	NA	NA	NA	NA	NA	NA	NA	NA	NA	NA	NA	NA	NA	NA	NA
3	east.univ	last	inst.inc	NA	NA	NA	NA	NA	NA	NA	NA	NA	NA	NA	NA	NA	NA	NA	NA	NA	NA	NA	NA
3	east.univ	last	german.dev	132	51	-0.912	0.502	-1.817	0.069	0.402	0.15	1.074	0.027	-0.887	0.466	-1.904	-1.407	0.813	-1.73	NA	+	+	+
3	east.univ	last	intermediate	132	51	-0.063	0.617	-0.103	0.918	0.939	0.28	3.145	0	-0.008	0.6	-0.014	-0.008	0.6	-0.014	NA
3	east.univ	last	anglo.reg	NA	NA	NA	NA	NA	NA	NA	NA	NA	NA	NA	NA	NA	NA	NA	NA	NA	NA	NA	NA
3	east.univ	last	ORI.legal	NA	NA	NA	NA	NA	NA	NA	NA	NA	NA	NA	NA	NA	NA	NA	NA	NA	NA	NA	NA
3	east.univ	last	ORI.nat	132	51	-0.912	0.502	-1.817	0.069	0.402	0.15	1.074	0.027	-0.887	0.466	-1.904	-1.407	0.813	-1.73	NA	+	+	+
3	east.univ	last	ORI.local	132	51	1.837	1.127	1.629	0.103	6.275	0.689	57.165	0.026	1.918	1.133	1.693	1.918	1.133	1.693	NA		+	+
3	east.univ	last	any.inc	132	51	-0.162	0.401	-0.402	0.687	0.851	0.387	1.869	0.001	0.182	0.387	0.471	0.182	0.387	0.471	NA
3	east.univ	last	any.rio	132	51	-0.557	0.536	-1.04	0.298	0.573	0.2	1.637	0.008	-0.539	0.51	-1.057	-0.539	0.51	-1.057	NA
3	east.univ	last	genCat	132	51	1.544	0.66	2.34	0.019	4.684	1.285	17.078	0.05	1.048	0.421	2.489	1.048	0.421	2.489	NA	*	*	*
3	east.gender	first	female	141	52	0.394	0.506	0.779	0.436	1.483	0.55	3.997	0.023	0.369	0.392	0.94	0.369	0.392	0.94	NA
3	east.gender	first	unknown	141	52	-1.389	1.102	-1.261	0.207	0.249	0.029	2.16	0.023	-0.184	0.641	-0.288	-0.184	0.641	-0.288	NA
3	east.gender	last	female	132	51	1.464	0.668	2.192	0.028	4.323	1.168	16.007	0.076	0.937	0.425	2.205	0.937	0.425	2.205	NA	*	*	*
3	east.gender	last	unknown	132	51	-19.493	11441.26	-0.002	0.999	0	0	Inf	0.076	-1.585	1.077	-1.473	-1.585	1.077	-1.472	NA
3	east.genderHand	first	female	141	52	0.63	0.483	1.304	0.192	1.878	0.728	4.845	0.012	0.444	0.374	1.187	0.444	0.374	1.187	NA
3	east.genderHand	last	female	132	51	1.233	0.593	2.08	0.038	3.431	1.074	10.96	0.037	0.875	0.409	2.138	0.875	0.409	2.138	NA	*	*	*
3	east.multiv	first	n_authors	141	52	-0.032	0.216	-0.149	0.881	0.968	0.634	1.478	0.05	0.01	0.174	0.059	0.01	0.174	0.059	NA
3	east.multiv	first	n_countries	141	52	0.629	1.475	0.427	0.67	1.876	0.104	33.768	0.05	0.595	1.267	0.47	0.595	1.267	0.47	NA
3	east.multiv	first	p.years	141	52	0.355	0.614	0.578	0.563	1.426	0.428	4.751	0.05	0.206	0.331	0.623	0.206	0.331	0.623	NA
3	east.multiv	first	paps.year	141	52	-0.099	0.212	-0.467	0.64	0.906	0.597	1.373	0.05	-0.13	0.119	-1.088	-0.13	0.119	-1.088	NA
3	east.multiv	first	mnjs	141	52	-1.13	0.728	-1.553	0.121	0.323	0.078	1.345	0.05	-1.001	0.677	-1.479	-1.001	0.677	-1.479	NA
3	east.multiv	first	genCat	141	52	0.735	0.576	1.276	0.202	2.086	0.674	6.452	0.05	0.345	0.409	0.842	0.345	0.409	0.842	NA
3	east.multiv	first	n_authors:n_countries	141	52	-0.065	0.166	-0.39	0.697	0.937	0.677	1.298	0.05	-0.073	0.14	-0.523	-0.073	0.14	-0.523	NA
3	east.multiv	last	n_authors	132	51	0.125	0.287	0.434	0.664	1.133	0.646	1.987	0.081	0.033	0.195	0.171	0.033	0.195	0.171	NA
3	east.multiv	last	n_countries	132	51	1.571	2.164	0.726	0.468	4.81	0.069	334.15	0.081	1.024	1.522	0.673	1.024	1.522	0.673	NA
3	east.multiv	last	p.years	132	51	0.063	0.271	0.232	0.817	1.065	0.626	1.812	0.081	0.153	0.197	0.775	0.153	0.197	0.775	NA
3	east.multiv	last	paps.year	132	51	-0.035	0.057	-0.615	0.539	0.966	0.863	1.08	0.081	-0.005	0.043	-0.108	-0.005	0.043	-0.108	NA
3	east.multiv	last	mnjs	132	51	-1.129	0.958	-1.179	0.238	0.323	0.05	2.113	0.081	-1.06	0.718	-1.477	-1.06	0.718	-1.477	NA
3	east.multiv	last	genCat	132	51	1.518	0.707	2.145	0.032	4.561	1.14	18.248	0.081	0.992	0.442	2.247	0.992	0.442	2.247	NA	*	*	*
3	east.multiv	last	n_authors:n_countries	132	51	-0.184	0.241	-0.762	0.446	0.832	0.518	1.335	0.081	-0.096	0.166	-0.58	-0.096	0.166	-0.58	NA
3	anglo.univ	first	n_authors	56	15	0.127	0.218	0.584	0.559	1.135	0.741	1.739	0.006	0.073	0.099	0.74	0.22	0.297	0.74	NA
3	anglo.univ	first	n_countries	56	15	1.206	1.059	1.138	0.255	3.34	0.419	26.636	0.031	0.637	0.5	1.274	0.363	0.285	1.274	NA
3	anglo.univ	first	count.auts	56	15	0.054	0.063	0.847	0.397	1.055	0.932	1.194	0.013	0.018	0.038	0.472	0.143	0.304	0.472	NA
3	anglo.univ	first	industry	56	15	20.203	24378.267	0.001	0.999	594300028.983	0	Inf	0.024	2.303	1.201	1.918	2.303	1.201	1.918	NA		+	+
3	anglo.univ	first	gcd	56	15	0.288	0.267	1.077	0.281	1.333	0.79	2.249	0.05	0.021	0.058	0.358	0.106	0.295	0.358	NA
3	anglo.univ	first	p_all	56	15	-0.005	0.02	-0.232	0.816	0.995	0.957	1.035	0.001	0.004	0.013	0.277	0.081	0.292	0.277	NA
3	anglo.univ	first	p	56	15	-0.006	0.04	-0.157	0.875	0.994	0.919	1.075	0	0	0.026	-0.002	-0.001	0.305	-0.002	NA
3	anglo.univ	first	mcs	56	15	-0.037	0.084	-0.441	0.659	0.964	0.818	1.136	0.003	0.003	0.026	0.106	0.032	0.301	0.106	NA
3	anglo.univ	first	tcs	56	15	0	0.001	0.297	0.766	1	0.998	1.003	0.002	0	0.001	0.051	0.015	0.301	0.051	NA
3	anglo.univ	first	mncs	56	15	0.929	0.87	1.068	0.286	2.533	0.46	13.943	0.024	0.738	0.407	1.815	0.569	0.313	1.815	NA		+	+
3	anglo.univ	first	pp_top10	56	15	8.331	6.477	1.286	0.198	4152.147	0.013	1353133127.132	0.041	2.275	1.358	1.675	0.498	0.297	1.675	NA		+	+
3	anglo.univ	first	mnjs	56	15	-1.441	1.67	-0.863	0.388	0.237	0.009	6.25	0.015	-2.116	1.366	-1.549	-1.063	0.687	-1.549	NA
3	anglo.univ	first	p.years	56	15	-2.395	2.101	-1.14	0.254	0.091	0.001	5.603	0.04	-0.631	0.631	-0.999	-0.365	0.366	-0.999	NA
3	anglo.univ	first	paps.year	56	15	0.297	0.384	0.775	0.438	1.346	0.635	2.855	0.012	0.302	0.261	1.155	0.329	0.284	1.155	NA
3	anglo.univ	first	papsAll.year	56	15	0.129	0.185	0.699	0.485	1.138	0.792	1.633	0.009	0.222	0.15	1.48	0.427	0.288	1.48	NA
3	anglo.univ	first	cash	NA	NA	NA	NA	NA	NA	NA	NA	NA	NA	NA	NA	NA	NA	NA	NA	NA	NA	NA	NA
3	anglo.univ	first	career	56	15	-0.693	1.225	-0.566	0.571	0.5	0.045	5.514	0.006	-0.31	0.651	-0.476	-0.31	0.651	-0.476	NA
3	anglo.univ	first	inst.inc	56	15	21.203	28420.724	0.001	0.999	1615474882.977	0	Inf	0.048	-0.118	0.748	-0.158	-0.118	0.748	-0.158	NA
3	anglo.univ	first	german.dev	NA	NA	NA	NA	NA	NA	NA	NA	NA	NA	NA	NA	NA	NA	NA	NA	NA	NA	NA	NA
3	anglo.univ	first	intermediate	NA	NA	NA	NA	NA	NA	NA	NA	NA	NA	NA	NA	NA	NA	NA	NA	NA	NA	NA	NA
3	anglo.univ	first	anglo.reg	56	15	0.693	1.225	0.566	0.571	2	0.181	22.056	0.006	-0.031	0.756	-0.041	-0.031	0.756	-0.041	NA
3	anglo.univ	first	ORI.legal	56	15	-0.693	1.225	-0.566	0.571	0.5	0.045	5.514	0.006	-0.31	0.651	-0.476	-0.31	0.651	-0.476	NA
3	anglo.univ	first	ORI.nat	56	15	0.693	1.225	0.566	0.571	2	0.181	22.056	0.006	0.31	0.651	0.476	0.31	0.651	0.476	NA
3	anglo.univ	first	ORI.local	NA	NA	NA	NA	NA	NA	NA	NA	NA	NA	NA	NA	NA	NA	NA	NA	NA	NA	NA	NA
3	anglo.univ	first	any.inc	56	15	20.203	24378.269	0.001	0.999	594300015.619	0	Inf	0.024	-1.099	1.05	-1.046	-1.099	1.05	-1.046	NA
3	anglo.univ	first	any.rio	NA	NA	NA	NA	NA	NA	NA	NA	NA	NA	NA	NA	NA	NA	NA	NA	NA	NA	NA	NA
3	anglo.univ	first	genCat	56	15	0.818	0.873	0.937	0.349	2.266	0.409	12.546	0.017	0.211	0.607	0.348	0.211	0.607	0.348	NA
3	anglo.univ	last	p_all	66	16	-0.001	0.004	-0.376	0.707	0.999	0.992	1.006	0.002	0.002	0.003	0.827	0.228	0.275	0.827	NA
3	anglo.univ	last	p	66	16	0	0.005	-0.058	0.954	1	0.99	1.01	0	0.004	0.004	1.077	0.294	0.273	1.077	NA
3	anglo.univ	last	mcs	66	16	0.059	0.045	1.307	0.191	1.061	0.971	1.16	0.029	-0.014	0.014	-1.009	-0.349	0.346	-1.009	NA
3	anglo.univ	last	tcs	66	16	0	0	0.617	0.537	1	1	1	0.006	0	0	-0.237	-0.074	0.312	-0.237	NA
3	anglo.univ	last	mncs	66	16	2.237	1.22	1.834	0.067	9.369	0.857	102.419	0.077	-0.035	0.354	-0.099	-0.029	0.296	-0.099	NA	+
3	anglo.univ	last	pp_top10	66	16	9.718	5.865	1.657	0.098	16615.964	0.169	1632801860.435	0.056	0.596	2.661	0.224	0.064	0.285	0.224	NA	+
3	anglo.univ	last	mnjs	66	16	0.53	1.118	0.474	0.636	1.699	0.19	15.211	0.003	-0.771	0.807	-0.956	-0.342	0.358	-0.956	NA
3	anglo.univ	last	p.years	66	16	0.122	0.326	0.375	0.708	1.13	0.596	2.141	0.002	0.398	0.301	1.323	0.398	0.301	1.323	NA
3	anglo.univ	last	paps.year	66	16	-0.003	0.199	-0.015	0.988	0.997	0.675	1.472	0	0.165	0.13	1.268	0.351	0.277	1.268	NA
3	anglo.univ	last	papsAll.year	66	16	-0.05	0.117	-0.423	0.672	0.952	0.756	1.198	0.003	0.081	0.081	1.009	0.278	0.276	1.009	NA
3	anglo.univ	last	cash	NA	NA	NA	NA	NA	NA	NA	NA	NA	NA	NA	NA	NA	NA	NA	NA	NA	NA	NA	NA
3	anglo.univ	last	career	66	16	0.141	0.925	0.152	0.879	1.151	0.188	7.058	0	-0.156	0.625	-0.25	-0.156	0.625	-0.25	NA
3	anglo.univ	last	inst.inc	66	16	0.941	1.24	0.758	0.448	2.562	0.225	29.121	0.009	-0.201	0.726	-0.276	-0.201	0.726	-0.276	NA
3	anglo.univ	last	german.dev	NA	NA	NA	NA	NA	NA	NA	NA	NA	NA	NA	NA	NA	NA	NA	NA	NA	NA	NA	NA
3	anglo.univ	last	intermediate	NA	NA	NA	NA	NA	NA	NA	NA	NA	NA	NA	NA	NA	NA	NA	NA	NA	NA	NA	NA
3	anglo.univ	last	anglo.reg	66	16	1.143	1.127	1.014	0.31	3.137	0.344	28.583	0.019	0.08	0.732	0.109	0.08	0.732	0.109	NA
3	anglo.univ	last	ORI.legal	66	16	0.141	0.925	0.152	0.879	1.151	0.188	7.058	0	-0.156	0.625	-0.25	-0.156	0.625	-0.25	NA
3	anglo.univ	last	ORI.nat	66	16	-0.141	0.925	-0.152	0.879	0.869	0.142	5.324	0	0.156	0.625	0.25	0.156	0.625	0.25	NA
3	anglo.univ	last	ORI.local	NA	NA	NA	NA	NA	NA	NA	NA	NA	NA	NA	NA	NA	NA	NA	NA	NA	NA	NA	NA
3	anglo.univ	last	any.inc	66	16	19.975	17760.625	0.001	0.999	473159748.62	0	Inf	0.033	-0.806	0.962	-0.837	-0.806	0.962	-0.837	NA
3	anglo.univ	last	any.rio	NA	NA	NA	NA	NA	NA	NA	NA	NA	NA	NA	NA	NA	NA	NA	NA	NA	NA	NA	NA
3	anglo.univ	last	genCat	66	16	0.941	1.24	0.758	0.448	2.562	0.225	29.121	0.009	-0.68	0.829	-0.82	-0.68	0.829	-0.82	NA
3	anglo.gender	first	female	56	15	1.548	1.127	1.374	0.169	4.702	0.517	42.776	0.065	0.211	0.626	0.337	0.211	0.626	0.337	NA
3	anglo.gender	first	unknown	56	15	21.751	24378.269	0.001	0.999	2794138281.906	0	Inf	0.065	0	1.234	0	0	1.234	0	NA
3	anglo.gender	last	female	66	16	0.347	1.435	0.241	0.809	1.414	0.085	23.573	0.022	-0.733	0.83	-0.883	-0.733	0.83	-0.883	unable to evaluate scaled gradient
3	anglo.gender	last	unknown	66	16	-19.856	24378.269	-0.001	0.999	0	0	Inf	0.022	-15.594	1696.734	-0.009	-30.773	5531776.006	0	unable to evaluate scaled gradient
3	anglo.genderHand	first	female	56	15	0.818	0.873	0.937	0.349	2.266	0.409	12.546	0.017	0.112	0.606	0.184	0.112	0.606	0.184	NA
3	anglo.genderHand	last	female	66	16	0.941	1.24	0.758	0.448	2.562	0.225	29.121	0.009	-0.793	0.825	-0.961	-0.793	0.825	-0.961	NA
3	anglo.multiv	first	n_authors	56	15	16.888	11614.714	0.001	0.999	21593893.415	0	Inf	0.223	0.343	0.319	1.074	0.343	0.319	1.074	NA
3	anglo.multiv	first	n_countries	56	15	259.705	81512.257	0.003	0.997	6.14186257926596e+112	0	Inf	0.223	3.08	2.309	1.334	3.08	2.309	1.334	NA
3	anglo.multiv	first	p.years	56	15	-36.268	25184.99	-0.001	0.999	0	0	Inf	0.223	-0.421	0.71	-0.593	-0.421	0.71	-0.593	NA
3	anglo.multiv	first	paps.year	56	15	32.182	11112.232	0.003	0.998	94740009226201.6	0	Inf	0.223	0.542	0.315	1.722	0.542	0.315	1.722	NA		+	+
3	anglo.multiv	first	mnjs	56	15	-124.796	37744.585	-0.003	0.997	0	0	Inf	0.223	-2.448	1.548	-1.582	-2.448	1.548	-1.582	NA
3	anglo.multiv	first	genCat	56	15	56.45	15431.767	0.004	0.997	3.28010956578962e+24	0	Inf	0.223	0.466	0.726	0.641	0.466	0.726	0.641	NA
3	anglo.multiv	first	n_authors:n_countries	56	15	-21.74	8359.296	-0.003	0.998	0	0	Inf	0.223	-0.238	0.228	-1.048	-0.238	0.228	-1.048	NA
3	anglo.multiv	last	n_authors	66	16	0.115	0.557	0.207	0.836	1.122	0.377	3.343	0.021	0.237	0.29	0.816	0.237	0.29	0.816	NA
3	anglo.multiv	last	n_countries	66	16	-2.202	4.437	-0.496	0.62	0.111	0	660.801	0.021	1	1.758	0.569	1	1.759	0.569	NA
3	anglo.multiv	last	p.years	66	16	0.449	0.702	0.64	0.522	1.568	0.396	6.209	0.021	0.383	0.325	1.179	0.383	0.325	1.179	NA
3	anglo.multiv	last	paps.year	66	16	-0.238	0.405	-0.588	0.557	0.788	0.357	1.742	0.021	0.106	0.147	0.721	0.106	0.147	0.721	NA
3	anglo.multiv	last	mnjs	66	16	0.506	1.317	0.385	0.701	1.659	0.126	21.922	0.021	-1.106	0.889	-1.244	-1.106	0.889	-1.244	NA
3	anglo.multiv	last	genCat	66	16	1.214	1.47	0.825	0.409	3.366	0.189	60.057	0.021	-0.769	0.877	-0.877	-0.769	0.877	-0.877	NA
3	anglo.multiv	last	n_authors:n_countries	66	16	0.157	0.355	0.442	0.659	1.17	0.584	2.343	0.021	-0.106	0.185	-0.572	-0.106	0.185	-0.572	NA
3	usa.univ	first	n_authors	40	10	0.211	0.367	0.576	0.565	1.235	0.602	2.534	0.009	0.082	0.116	0.71	NA	NA	NA	NA			NA
3	usa.univ	first	n_countries	40	10	0.347	1.435	0.241	0.809	1.414	0.085	23.573	0.001	0.755	0.693	1.09	NA	NA	NA	NA			NA
3	usa.univ	first	count.auts	40	10	-0.078	0.119	-0.657	0.511	0.925	0.732	1.168	0.013	-0.006	0.047	-0.138	NA	NA	NA	NA			NA
3	usa.univ	first	industry	40	10	0	0	NA	NA	1	1	1	0	1.981	1.288	1.538	NA	NA	NA	NA	NA		NA
3	usa.univ	first	gcd	40	10	0.16	0.239	0.67	0.503	1.173	0.735	1.873	0.017	0.054	0.07	0.765	NA	NA	NA	NA			NA
3	usa.univ	first	p_all	40	10	-0.002	0.021	-0.074	0.941	0.998	0.957	1.041	0	0.006	0.014	0.417	NA	NA	NA	NA			NA
3	usa.univ	first	p	40	10	0.005	0.043	0.107	0.915	1.005	0.924	1.092	0	0.006	0.027	0.215	NA	NA	NA	NA			NA
3	usa.univ	first	mcs	40	10	-0.065	0.089	-0.733	0.464	0.937	0.786	1.116	0.014	-0.011	0.034	-0.326	NA	NA	NA	NA			NA
3	usa.univ	first	tcs	40	10	0	0.001	0.334	0.739	1	0.998	1.003	0.003	0	0.001	0.255	NA	NA	NA	NA			NA
3	usa.univ	first	mncs	40	10	0.577	1.048	0.55	0.582	1.78	0.228	13.888	0.008	1.034	0.631	1.639	NA	NA	NA	NA			NA
3	usa.univ	first	pp_top10	40	10	6.162	7.012	0.879	0.38	474.422	0.001	441590974.59	0.021	3.71	2.297	1.615	NA	NA	NA	NA			NA
3	usa.univ	first	mnjs	40	10	-1.599	1.845	-0.866	0.386	0.202	0.005	7.526	0.023	-2.599	1.804	-1.441	NA	NA	NA	NA			NA
3	usa.univ	first	p.years	40	10	-2.112	2.017	-1.047	0.295	0.121	0.002	6.301	0.047	-0.456	0.645	-0.707	NA	NA	NA	NA			NA
3	usa.univ	first	paps.year	40	10	0.588	0.869	0.676	0.499	1.8	0.328	9.882	0.015	0.203	0.344	0.59	NA	NA	NA	NA			NA
3	usa.univ	first	papsAll.year	40	10	0.094	0.345	0.273	0.784	1.099	0.559	2.162	0.002	0.117	0.202	0.577	NA	NA	NA	NA			NA
3	usa.univ	first	cash	NA	NA	NA	NA	NA	NA	NA	NA	NA	NA	NA	NA	NA	NA	NA	NA	NA	NA	NA	NA
3	usa.univ	first	career	NA	NA	NA	NA	NA	NA	NA	NA	NA	NA	NA	NA	NA	NA	NA	NA	NA	NA	NA	NA
3	usa.univ	first	inst.inc	NA	NA	NA	NA	NA	NA	NA	NA	NA	NA	NA	NA	NA	NA	NA	NA	NA	NA	NA	NA
3	usa.univ	first	german.dev	NA	NA	NA	NA	NA	NA	NA	NA	NA	NA	NA	NA	NA	NA	NA	NA	NA	NA	NA	NA
3	usa.univ	first	intermediate	NA	NA	NA	NA	NA	NA	NA	NA	NA	NA	NA	NA	NA	NA	NA	NA	NA	NA	NA	NA
3	usa.univ	first	anglo.reg	NA	NA	NA	NA	NA	NA	NA	NA	NA	NA	NA	NA	NA	NA	NA	NA	NA	NA	NA	NA
3	usa.univ	first	ORI.legal	NA	NA	NA	NA	NA	NA	NA	NA	NA	NA	NA	NA	NA	NA	NA	NA	NA	NA	NA	NA
3	usa.univ	first	ORI.nat	NA	NA	NA	NA	NA	NA	NA	NA	NA	NA	NA	NA	NA	NA	NA	NA	NA	NA	NA	NA
3	usa.univ	first	ORI.local	NA	NA	NA	NA	NA	NA	NA	NA	NA	NA	NA	NA	NA	NA	NA	NA	NA	NA	NA	NA
3	usa.univ	first	any.inc	NA	NA	NA	NA	NA	NA	NA	NA	NA	NA	NA	NA	NA	NA	NA	NA	NA	NA	NA	NA
3	usa.univ	first	any.rio	NA	NA	NA	NA	NA	NA	NA	NA	NA	NA	NA	NA	NA	NA	NA	NA	NA	NA	NA	NA
3	usa.univ	first	genCat	40	10	1.294	1.166	1.109	0.267	3.646	0.371	35.835	0.035	0.405	0.734	0.552	NA	NA	NA	NA			NA
3	usa.univ	last	p_all	47	11	-0.006	0.009	-0.73	0.465	0.994	0.977	1.011	0.014	-0.001	0.004	-0.201	NA	NA	NA	NA			NA
3	usa.univ	last	p	47	11	0.001	0.021	0.038	0.97	1.001	0.961	1.043	0	-0.001	0.006	-0.165	NA	NA	NA	NA			NA
3	usa.univ	last	mcs	47	11	0.049	0.059	0.82	0.412	1.05	0.935	1.18	0.016	-0.024	0.018	-1.314	NA	NA	NA	NA			NA
3	usa.univ	last	tcs	47	11	0.002	0.002	0.998	0.318	1.002	0.998	1.006	0.039	0	0	-0.85	NA	NA	NA	NA			NA
3	usa.univ	last	mncs	47	11	1.26	1.297	0.972	0.331	3.526	0.278	44.784	0.023	-0.138	0.413	-0.334	NA	NA	NA	NA			NA
3	usa.univ	last	pp_top10	47	11	2.897	5.95	0.487	0.626	18.115	0	2102219.826	0.005	-0.336	3.015	-0.111	NA	NA	NA	NA			NA
3	usa.univ	last	mnjs	47	11	-0.081	1.115	-0.072	0.942	0.923	0.104	8.212	0	-0.737	0.84	-0.878	NA	NA	NA	NA			NA
3	usa.univ	last	p.years	47	11	0.217	0.591	0.368	0.713	1.243	0.39	3.955	0.003	0.065	0.352	0.186	NA	NA	NA	NA			NA
3	usa.univ	last	paps.year	47	11	0.052	0.477	0.109	0.913	1.053	0.413	2.685	0	0.083	0.152	0.543	NA	NA	NA	NA			NA
3	usa.univ	last	papsAll.year	47	11	-0.137	0.205	-0.667	0.505	0.872	0.583	1.304	0.011	0.055	0.092	0.592	NA	NA	NA	NA			NA
3	usa.univ	last	cash	NA	NA	NA	NA	NA	NA	NA	NA	NA	NA	NA	NA	NA	NA	NA	NA	NA	NA	NA	NA
3	usa.univ	last	career	NA	NA	NA	NA	NA	NA	NA	NA	NA	NA	NA	NA	NA	NA	NA	NA	NA	NA	NA	NA
3	usa.univ	last	inst.inc	NA	NA	NA	NA	NA	NA	NA	NA	NA	NA	NA	NA	NA	NA	NA	NA	NA	NA	NA	NA
3	usa.univ	last	german.dev	NA	NA	NA	NA	NA	NA	NA	NA	NA	NA	NA	NA	NA	NA	NA	NA	NA	NA	NA	NA
3	usa.univ	last	intermediate	NA	NA	NA	NA	NA	NA	NA	NA	NA	NA	NA	NA	NA	NA	NA	NA	NA	NA	NA	NA
3	usa.univ	last	anglo.reg	NA	NA	NA	NA	NA	NA	NA	NA	NA	NA	NA	NA	NA	NA	NA	NA	NA	NA	NA	NA
3	usa.univ	last	ORI.legal	NA	NA	NA	NA	NA	NA	NA	NA	NA	NA	NA	NA	NA	NA	NA	NA	NA	NA	NA	NA
3	usa.univ	last	ORI.nat	NA	NA	NA	NA	NA	NA	NA	NA	NA	NA	NA	NA	NA	NA	NA	NA	NA	NA	NA	NA
3	usa.univ	last	ORI.local	NA	NA	NA	NA	NA	NA	NA	NA	NA	NA	NA	NA	NA	NA	NA	NA	NA	NA	NA	NA
3	usa.univ	last	any.inc	NA	NA	NA	NA	NA	NA	NA	NA	NA	NA	NA	NA	NA	NA	NA	NA	NA	NA	NA	NA
3	usa.univ	last	any.rio	NA	NA	NA	NA	NA	NA	NA	NA	NA	NA	NA	NA	NA	NA	NA	NA	NA	NA	NA	NA
3	usa.univ	last	genCat	47	11	0.347	1.435	0.241	0.809	1.414	0.085	23.573	0.001	-1.05	1.123	-0.935	NA	NA	NA	NA			NA
3	usa.gender	first	female	40	10	1.294	1.166	1.109	0.267	3.646	0.371	35.835	0.035	0.288	0.739	0.389	NA	NA	NA	NA			NA
3	usa.gender	first	unknown	40	10	NA	0	NA	NA	NA	NA	NA	0.035	-16.403	2797.442	-0.006	NA	NA	NA	NA	NA		NA
3	usa.gender	last	female	66	16	0.347	1.435	0.241	0.809	1.414	0.085	23.573	0.022	-0.733	0.83	-0.883	NA	NA	NA	NA			NA
3	usa.gender	last	unknown	66	16	-19.856	24378.269	-0.001	0.999	0	0	Inf	0.022	-15.594	1696.734	-0.009	NA	NA	NA	NA			NA
3	usa.genderHand	first	female	40	10	1.294	1.166	1.109	0.267	3.646	0.371	35.835	0.035	0.268	0.732	0.367	NA	NA	NA	NA			NA
3	usa.genderHand	last	female	66	16	0.941	1.24	0.758	0.448	2.562	0.225	29.121	0.009	-0.793	0.825	-0.961	NA	NA	NA	NA			NA
3	usa.multiv	first	n_authors	40	10	14.243	76754.128	0	1	1533466.554	0	Inf	0.193	0.477	0.468	1.019	NA	NA	NA	NA			NA
3	usa.multiv	first	n_countries	40	10	61.06	359756.017	0	1	3.29735270811874e+26	0	Inf	0.193	6.337	4.025	1.574	NA	NA	NA	NA			NA
3	usa.multiv	first	p.years	40	10	-25.511	36080.596	-0.001	0.999	0	0	Inf	0.193	-0.184	0.776	-0.237	NA	NA	NA	NA			NA
3	usa.multiv	first	paps.year	40	10	-12.067	32465.425	0	1	0	0	Inf	0.193	0.801	0.547	1.464	NA	NA	NA	NA			NA
3	usa.multiv	first	mnjs	40	10	-15.009	53896.799	0	1	0	0	Inf	0.193	-4.124	2.499	-1.651	NA	NA	NA	NA		+	NA
3	usa.multiv	first	genCat	40	10	45.473	70453.803	0.001	0.999	56036128899430072320	0	Inf	0.193	0.561	0.946	0.593	NA	NA	NA	NA			NA
3	usa.multiv	first	n_authors:n_countries	40	10	-13.111	62283.358	0	1	0	0	Inf	0.193	-0.486	0.386	-1.259	NA	NA	NA	NA			NA
3	usa.multiv	last	n_authors	47	11	-7.882	28921.067	0	1	0	0	Inf	0.152	0.588	0.381	1.544	NA	NA	NA	NA			NA
3	usa.multiv	last	n_countries	47	11	138.662	184778.844	0.001	0.999	1.65990327100623e+60	0	Inf	0.152	3.529	2.378	1.484	NA	NA	NA	NA			NA
3	usa.multiv	last	p.years	47	11	18.666	31114.42	0.001	1	127796690.112	0	Inf	0.152	0.308	0.395	0.779	NA	NA	NA	NA			NA
3	usa.multiv	last	paps.year	47	11	5.099	27387.756	0	1	163.832	0	Inf	0.152	0.066	0.177	0.374	NA	NA	NA	NA			NA
3	usa.multiv	last	mnjs	47	11	8.468	42239.066	0	1	4758.69	0	Inf	0.152	-1.111	0.92	-1.208	NA	NA	NA	NA			NA
3	usa.multiv	last	genCat	47	11	-58.629	91691.797	-0.001	0.999	0	0	Inf	0.152	-1.651	1.25	-1.322	NA	NA	NA	NA			NA
3	usa.multiv	last	n_authors:n_countries	47	11	0.157	0	Inf	0	1.17	1.17	1.17	0.152	-0.346	0.244	-1.415	NA	NA	NA	NA	***		NA
23	univ	first	n_authors	795	265	0.03	0.023	1.279	0.201	1.031	0.984	1.079	0.002	0.03	0.024	1.287	0.031	0.079	0.394	NA
23	univ	first	n_countries	795	265	-0.083	0.135	-0.617	0.537	0.92	0.706	1.199	0	-0.083	0.134	-0.614	0.011	0.08	0.134	NA
23	univ	first	count.auts	795	265	-0.012	0.007	-1.621	0.105	0.988	0.974	1.003	0.003	-0.012	0.007	-1.615	-0.028	0.083	-0.34	NA
23	univ	first	industry	795	265	-0.477	0.477	-1.001	0.317	0.621	0.244	1.579	0.001	-0.473	0.474	-0.997	-0.336	0.485	-0.693	NA
23	univ	first	gcd	795	265	-0.011	0.019	-0.578	0.563	0.989	0.954	1.026	0	-0.011	0.019	-0.579	-0.034	0.078	-0.431	NA
23	univ	first	p_all	795	265	-0.002	0.002	-0.777	0.437	0.998	0.994	1.002	0.001	-0.002	0.002	-0.78	0.002	0.083	0.02	NA
23	univ	first	p	795	265	-0.002	0.003	-0.829	0.407	0.998	0.992	1.003	0.001	-0.002	0.003	-0.833	-0.019	0.089	-0.208	NA
23	univ	first	mcs	795	265	-0.015	0.007	-2.009	0.045	0.985	0.971	1	0.007	-0.014	0.007	-1.941	-0.111	0.11	-1.009	NA	*	+
23	univ	first	tcs	795	265	0	0	-0.916	0.36	1	1	1	0.002	0	0	-0.916	-0.051	0.107	-0.473	NA
23	univ	first	mncs	795	265	0.042	0.081	0.521	0.602	1.043	0.89	1.222	0	0.039	0.078	0.503	0.039	0.076	0.509	NA
23	univ	first	pp_top10	795	265	0.347	0.392	0.886	0.376	1.415	0.656	3.053	0.001	0.331	0.382	0.867	0.05	0.075	0.664	NA
23	univ	first	mnjs	795	265	-0.804	0.268	-3.001	0.003	0.448	0.265	0.757	0.013	-0.786	0.262	-2.993	-0.179	0.096	-1.86	NA	**	**	+
23	univ	first	p.years	795	265	-0.331	0.152	-2.18	0.029	0.718	0.534	0.967	0.006	-0.323	0.15	-2.153	-0.048	0.087	-0.553	NA	*	*
23	univ	first	paps.year	795	265	0.042	0.046	0.925	0.355	1.043	0.954	1.14	0.001	0.044	0.047	0.948	0.067	0.075	0.89	NA
23	univ	first	papsAll.year	795	265	0.03	0.032	0.942	0.346	1.031	0.968	1.097	0.001	0.032	0.033	0.965	0.107	0.076	1.411	NA
23	univ	first	cash	795	265	0.743	0.151	4.917	0	2.103	1.564	2.828	0.031	0.782	0.153	5.102	0.521	0.344	1.515	NA	***	***
23	univ	first	career	795	265	-0.933	0.209	-4.461	0	0.393	0.261	0.593	0.028	-0.886	0.2	-4.433	-0.758	0.293	-2.585	NA	***	***	**
23	univ	first	inst.inc	795	265	-0.242	0.29	-0.834	0.404	0.785	0.445	1.386	0.001	-0.242	0.29	-0.834	-0.067	0.352	-0.189	NA
23	univ	first	german.dev	795	265	0.464	0.149	3.126	0.002	1.591	1.189	2.129	0.012	0.485	0.152	3.204	-0.574	0.393	-1.459	NA	**	**
23	univ	first	intermediate	795	265	-0.727	0.292	-2.489	0.013	0.483	0.273	0.857	0.009	-0.724	0.291	-2.485	-0.673	0.374	-1.799	NA	*	*	+
23	univ	first	anglo.reg	795	265	-0.639	0.204	-3.134	0.002	0.528	0.354	0.787	0.013	-0.643	0.203	-3.174	-0.484	0.368	-1.314	NA	**	**
23	univ	first	ORI.legal	795	265	-0.74	0.217	-3.415	0.001	0.477	0.312	0.73	0.016	-0.732	0.213	-3.44	-0.634	0.381	-1.666	NA	***	***	+
23	univ	first	ORI.nat	795	265	0.23	0.152	1.505	0.132	1.258	0.933	1.696	0.003	0.238	0.155	1.534	-1.006	0.363	-2.769	NA			**
23	univ	first	ORI.local	795	265	0.364	0.249	1.461	0.144	1.438	0.883	2.343	0.003	0.382	0.255	1.498	0.723	0.312	2.314	NA			*
23	univ	first	any.inc	795	265	0.138	0.167	0.825	0.409	1.148	0.827	1.593	0.001	0.146	0.172	0.849	-0.335	0.268	-1.249	NA
23	univ	first	any.rio	795	265	-0.144	0.231	-0.624	0.532	0.866	0.551	1.361	0	-0.142	0.229	-0.621	-0.775	0.372	-2.081	NA			*
23	univ	first	genCat	795	265	0.101	0.158	0.636	0.525	1.106	0.811	1.509	0.001	0.098	0.157	0.629	0.176	0.162	1.088	NA
23	univ	last	p_all	795	265	0	0.001	-0.975	0.33	1	0.999	1.001	0.001	0	0.001	-0.966	0.029	0.081	0.352	NA
23	univ	last	p	795	265	-0.001	0.001	-1.222	0.222	0.999	0.998	1.001	0.002	-0.001	0.001	-1.214	-0.005	0.083	-0.066	NA
23	univ	last	mcs	795	265	-0.021	0.005	-4.307	0	0.98	0.97	0.989	0.028	-0.02	0.005	-4.319	-0.247	0.107	-2.295	NA	***	***	*
23	univ	last	tcs	795	265	0	0	-2.276	0.023	1	1	1	0.008	0	0	-2.258	-0.086	0.098	-0.875	NA	*	*
23	univ	last	mncs	795	265	-0.206	0.119	-1.739	0.082	0.814	0.645	1.027	0.004	-0.193	0.115	-1.679	-0.055	0.082	-0.673	NA	+	+
23	univ	last	pp_top10	795	265	-1.081	0.665	-1.626	0.104	0.339	0.092	1.248	0.003	-1.023	0.646	-1.583	-0.074	0.079	-0.942	NA
23	univ	last	mnjs	795	265	-0.902	0.224	-4.027	0	0.406	0.262	0.629	0.022	-0.886	0.222	-3.992	-0.188	0.097	-1.93	NA	***	***	+
23	univ	last	p.years	795	265	-0.166	0.076	-2.194	0.028	0.847	0.73	0.982	0.006	-0.161	0.075	-2.158	0.094	0.099	0.956	NA	*	*
23	univ	last	paps.year	795	265	-0.002	0.019	-0.091	0.928	0.998	0.962	1.036	0	-0.002	0.019	-0.088	0	0.078	0.003	NA
23	univ	last	papsAll.year	795	265	0.002	0.014	0.113	0.91	1.002	0.975	1.029	0	0.001	0.013	0.11	0.033	0.077	0.43	NA
23	univ	last	cash	795	265	0.766	0.154	4.985	0	2.151	1.592	2.906	0.032	0.79	0.154	5.139	0.49	0.376	1.303	NA	***	***
23	univ	last	career	795	265	-0.838	0.196	-4.28	0	0.432	0.295	0.635	0.025	-0.811	0.19	-4.271	-0.792	0.313	-2.532	NA	***	***	*
23	univ	last	inst.inc	795	265	-0.487	0.299	-1.629	0.103	0.614	0.342	1.104	0.004	-0.483	0.298	-1.623	-0.219	0.348	-0.631	NA
23	univ	last	german.dev	795	265	0.476	0.149	3.189	0.001	1.61	1.201	2.157	0.013	0.494	0.151	3.261	-0.6	0.392	-1.531	NA	**	**
23	univ	last	intermediate	795	265	-0.806	0.311	-2.592	0.01	0.447	0.243	0.822	0.01	-0.79	0.308	-2.566	-0.848	0.413	-2.053	NA	**	*	*
23	univ	last	anglo.reg	795	265	-0.599	0.192	-3.124	0.002	0.549	0.377	0.8	0.013	-0.609	0.192	-3.17	-0.347	0.379	-0.915	NA	**	**
23	univ	last	ORI.legal	795	265	-0.629	0.2	-3.15	0.002	0.533	0.361	0.789	0.013	-0.634	0.199	-3.189	-0.593	0.406	-1.46	NA	**	**
23	univ	last	ORI.nat	795	265	0.172	0.15	1.143	0.253	1.187	0.885	1.594	0.002	0.18	0.154	1.171	-1.132	0.34	-3.332	NA			***
23	univ	last	ORI.local	795	265	0.432	0.25	1.728	0.084	1.541	0.944	2.516	0.004	0.447	0.254	1.759	0.87	0.306	2.842	NA	+	+	**
23	univ	last	any.inc	795	265	0.067	0.17	0.394	0.694	1.069	0.767	1.491	0	0.069	0.172	0.399	-0.476	0.273	-1.742	NA			+
23	univ	last	any.rio	795	265	-0.193	0.239	-0.81	0.418	0.824	0.516	1.316	0.001	-0.191	0.237	-0.807	-0.848	0.408	-2.079	NA			*
23	univ	last	genCat	795	265	0.148	0.171	0.863	0.388	1.159	0.829	1.621	0.001	0.145	0.17	0.857	0.112	0.174	0.644	NA
23	country	first	argentina	795	265	2.875	1.37	2.1	0.036	17.732	1.211	259.717	0.083	1.981	1.241	1.596	NA	NA	NA	NA	*		NA
23	country	first	australia	795	265	-0.456	0.797	-0.573	0.567	0.634	0.133	3.021	0.083	-0.504	0.789	-0.638	NA	NA	NA	NA			NA
23	country	first	austria	795	265	0.895	1.26	0.71	0.478	2.446	0.207	28.884	0.083	0.595	1.241	0.479	NA	NA	NA	NA			NA
23	country	first	belgium	795	265	2.535	1.462	1.734	0.083	12.619	0.719	221.49	0.083	1.981	1.241	1.596	NA	NA	NA	NA	+		NA
23	country	first	brazil	795	265	1.087	0.952	1.141	0.254	2.965	0.459	19.165	0.083	0.882	0.934	0.944	NA	NA	NA	NA			NA
23	country	first	canada	795	265	0.465	0.532	0.874	0.382	1.592	0.561	4.512	0.083	0.728	0.486	1.498	NA	NA	NA	NA			NA
23	country	first	chile	795	265	1.409	1.148	1.228	0.219	4.093	0.432	38.812	0.083	1.288	1.02	1.263	NA	NA	NA	NA			NA
23	country	first	denmark	795	265	0.51	1.278	0.399	0.69	1.665	0.136	20.37	0.083	0.595	1.241	0.479	NA	NA	NA	NA			NA
23	country	first	france	795	265	0.763	0.558	1.366	0.172	2.144	0.718	6.403	0.083	0.682	0.545	1.25	NA	NA	NA	NA			NA
23	country	first	germany	795	265	-1.242	0.773	-1.605	0.108	0.289	0.063	1.316	0.083	-1.351	0.759	-1.781	NA	NA	NA	NA		+	NA
23	country	first	hungary	795	265	0.858	1.248	0.687	0.492	2.357	0.204	27.209	0.083	0.595	1.241	0.479	NA	NA	NA	NA			NA
23	country	first	india	795	265	1.575	0.52	3.029	0.002	4.829	1.743	13.373	0.083	1.489	0.492	3.027	NA	NA	NA	NA	**	**	NA
23	country	first	ireland	795	265	1.076	0.951	1.131	0.258	2.932	0.455	18.891	0.083	0.882	0.934	0.944	NA	NA	NA	NA			NA
23	country	first	israel	795	265	1.313	1.027	1.278	0.201	3.716	0.497	27.803	0.083	1.288	1.02	1.263	NA	NA	NA	NA			NA
23	country	first	italy	795	265	0.582	0.511	1.14	0.254	1.79	0.658	4.87	0.083	0.595	0.504	1.18	NA	NA	NA	NA			NA
23	country	first	japan	795	265	-1.075	0.564	-1.905	0.057	0.341	0.113	1.032	0.083	-1.133	0.559	-2.027	NA	NA	NA	NA	+	*	NA
23	country	first	netherlands	795	265	0.399	0.852	0.468	0.64	1.49	0.281	7.911	0.083	0.189	0.841	0.225	NA	NA	NA	NA			NA
23	country	first	o	795	265	0.884	0.451	1.962	0.05	2.421	1.001	5.853	0.083	0.757	0.446	1.699	NA	NA	NA	NA	*	+	NA
23	country	first	peoples r china	795	265	1.108	0.241	4.596	0	3.028	1.888	4.856	0.083	1.087	0.231	4.707	NA	NA	NA	NA	***	***	NA
23	country	first	south korea	795	265	0.292	0.484	0.603	0.546	1.339	0.518	3.459	0.083	0.372	0.464	0.802	NA	NA	NA	NA			NA
23	country	first	spain	795	265	0.262	0.638	0.411	0.681	1.3	0.372	4.535	0.083	0.477	0.633	0.753	NA	NA	NA	NA			NA
23	country	first	switzerland	795	265	-0.139	1.13	-0.123	0.902	0.871	0.095	7.975	0.083	-0.322	1.113	-0.289	NA	NA	NA	NA			NA
23	country	first	taiwan	795	265	0.51	0.416	1.226	0.22	1.665	0.737	3.759	0.083	0.405	0.397	1.021	NA	NA	NA	NA			NA
23	country	first	uk	795	265	0.718	0.554	1.297	0.195	2.051	0.693	6.069	0.083	0.595	0.538	1.105	NA	NA	NA	NA			NA
23	country	last	argentina	795	265	2.842	1.37	2.074	0.038	17.157	1.169	251.729	0.091	1.882	1.238	1.519	NA	NA	NA	NA	*		NA
23	country	last	australia	795	265	-1.344	1.051	-1.278	0.201	0.261	0.033	2.048	0.091	-1.451	1.051	-1.38	NA	NA	NA	NA			NA
23	country	last	austria	795	265	0.832	1.259	0.66	0.509	2.297	0.195	27.106	0.091	0.495	1.238	0.4	NA	NA	NA	NA			NA
23	country	last	belgium	795	265	2.515	1.457	1.726	0.084	12.366	0.711	215.083	0.091	1.882	1.238	1.519	NA	NA	NA	NA	+		NA
23	country	last	brazil	795	265	1.435	1.041	1.378	0.168	4.201	0.546	32.346	0.091	1.188	1.017	1.169	NA	NA	NA	NA			NA
23	country	last	canada	795	265	0.475	0.51	0.931	0.352	1.607	0.592	4.366	0.091	0.747	0.465	1.607	NA	NA	NA	NA			NA
23	country	last	chile	795	265	1.4	1.143	1.225	0.221	4.054	0.432	38.065	0.091	1.188	1.017	1.169	NA	NA	NA	NA			NA
23	country	last	denmark	795	265	0.061	1.373	0.044	0.965	1.063	0.072	15.678	0.091	0.495	1.238	0.4	NA	NA	NA	NA			NA
23	country	last	france	795	265	0.416	0.576	0.723	0.47	1.516	0.49	4.686	0.091	0.4	0.57	0.702	NA	NA	NA	NA			NA
23	country	last	germany	795	265	-1.993	1.046	-1.906	0.057	0.136	0.018	1.058	0.091	-2.144	1.033	-2.075	NA	NA	NA	NA	+	*	NA
23	country	last	hungary	795	265	0.28	1.183	0.237	0.813	1.323	0.13	13.451	0.091	0.09	1.169	0.077	NA	NA	NA	NA			NA
23	country	last	india	795	265	1.67	0.53	3.153	0.002	5.311	1.881	14.995	0.091	1.594	0.492	3.242	NA	NA	NA	NA	**	**	NA
23	country	last	ireland	795	265	1.436	1.035	1.387	0.165	4.202	0.553	31.956	0.091	1.188	1.017	1.169	NA	NA	NA	NA			NA
23	country	last	israel	795	265	1.255	1.025	1.224	0.221	3.507	0.47	26.146	0.091	1.188	1.017	1.169	NA	NA	NA	NA			NA
23	country	last	italy	795	265	0.387	0.498	0.777	0.437	1.473	0.555	3.912	0.091	0.426	0.493	0.865	NA	NA	NA	NA			NA
23	country	last	japan	795	265	-1.03	0.523	-1.971	0.049	0.357	0.128	0.994	0.091	-1.031	0.505	-2.04	NA	NA	NA	NA	*	*	NA
23	country	last	netherlands	795	265	0.556	0.747	0.745	0.457	1.744	0.403	7.544	0.091	0.495	0.73	0.678	NA	NA	NA	NA			NA
23	country	last	o	795	265	0.804	0.486	1.654	0.098	2.233	0.862	5.787	0.091	0.56	0.474	1.18	NA	NA	NA	NA	+		NA
23	country	last	peoples r china	795	265	1.062	0.23	4.624	0	2.891	1.844	4.535	0.091	1	0.218	4.586	NA	NA	NA	NA	***	***	NA
23	country	last	south korea	795	265	0.281	0.483	0.581	0.562	1.324	0.513	3.414	0.091	0.378	0.463	0.816	NA	NA	NA	NA			NA
23	country	last	spain	795	265	0.317	0.649	0.489	0.625	1.373	0.385	4.896	0.091	0.495	0.639	0.775	NA	NA	NA	NA			NA
23	country	last	switzerland	795	265	0.165	0.856	0.193	0.847	1.18	0.22	6.312	0.091	0.09	0.837	0.107	NA	NA	NA	NA			NA
23	country	last	taiwan	795	265	0.554	0.428	1.295	0.195	1.74	0.753	4.023	0.091	0.367	0.405	0.906	NA	NA	NA	NA			NA
23	country	last	uk	795	265	0.255	0.562	0.455	0.649	1.291	0.429	3.884	0.091	0.159	0.552	0.288	NA	NA	NA	NA			NA
23	gender	first	female	795	265	0.106	0.163	0.652	0.514	1.112	0.808	1.53	0.001	0.104	0.161	0.646	0.165	0.166	0.992	NA
23	gender	first	unknown	795	265	0.041	0.277	0.147	0.883	1.042	0.606	1.791	0.001	0.041	0.275	0.149	-0.086	0.284	-0.303	NA
23	gender	last	female	795	265	0.15	0.174	0.86	0.39	1.162	0.825	1.635	0.001	0.147	0.172	0.852	0.086	0.177	0.483	NA
23	gender	last	unknown	795	265	0.022	0.298	0.073	0.942	1.022	0.569	1.834	0.001	0.014	0.295	0.047	-0.251	0.306	-0.822	NA
23	genderHand	first	Handfemale	795	265	0.088	0.155	0.569	0.57	1.092	0.806	1.479	0	0.087	0.154	0.567	0.163	0.159	1.025	NA
23	genderHand	last	Handfemale	795	265	0.125	0.169	0.738	0.461	1.133	0.813	1.578	0.001	0.122	0.167	0.731	0.089	0.172	0.516	NA
23	multiv	first	n_authors	795	265	0.117	0.068	1.728	0.084	1.124	0.984	1.284	0.068	0.111	0.067	1.654	0.008	0.086	0.095	NA	+	+
23	multiv	first	n_countries	795	265	0.841	0.466	1.804	0.071	2.319	0.93	5.785	0.068	0.779	0.452	1.724	0.083	0.09	0.929	NA	+	+
23	multiv	first	p.years	795	265	-0.155	0.18	-0.864	0.388	0.856	0.602	1.218	0.068	-0.118	0.169	-0.695	-0.065	0.093	-0.695	NA
23	multiv	first	paps.year	795	265	0.042	0.056	0.74	0.459	1.043	0.934	1.164	0.068	0.075	0.054	1.376	0.117	0.085	1.376	NA
23	multiv	first	mnjs	795	265	-0.362	0.281	-1.287	0.198	0.696	0.401	1.208	0.068	-0.384	0.271	-1.417	-0.136	0.096	-1.417	NA
23	multiv	first	genCat	795	265	0.111	0.172	0.648	0.517	1.118	0.798	1.565	0.068	0.141	0.166	0.847	0.141	0.166	0.847	NA
23	multiv	first	cash	795	265	1.057	0.285	3.702	0	2.877	1.644	5.035	0.068	1.119	0.279	4.005	1.119	0.279	4.005	NA	***	***	***
23	multiv	first	career	795	265	-0.772	0.436	-1.772	0.076	0.462	0.197	1.086	0.068	-0.616	0.426	-1.448	-0.616	0.426	-1.448	NA	+
23	multiv	first	inst.inc	795	265	0.062	0.336	0.185	0.853	1.064	0.551	2.057	0.068	0.065	0.337	0.192	0.065	0.337	0.192	NA
23	multiv	first	ORI.legal	795	265	0.048	0.488	0.098	0.922	1.049	0.403	2.727	0.068	-0.028	0.491	-0.057	-0.028	0.491	-0.057	NA
23	multiv	first	ORI.nat	795	265	-0.864	0.32	-2.702	0.007	0.421	0.225	0.789	0.068	-0.865	0.314	-2.756	-0.865	0.314	-2.756	NA	**	**	**
23	multiv	first	ORI.local	795	265	0.325	0.347	0.938	0.348	1.384	0.702	2.731	0.068	0.364	0.339	1.075	0.364	0.339	1.075	NA
23	multiv	first	n_authors:n_countries	795	265	-0.09	0.051	-1.776	0.076	0.914	0.827	1.009	0.068	-0.085	0.05	-1.704	-0.154	0.09	-1.704	NA	+	+	+
23	multiv	last	n_authors	795	265	0.128	0.066	1.934	0.053	1.136	0.998	1.293	0.075	0.119	0.066	1.811	0.015	0.085	0.176	NA	+	+
23	multiv	last	n_countries	795	265	0.926	0.449	2.064	0.039	2.524	1.048	6.08	0.075	0.901	0.44	2.047	0.134	0.092	1.462	NA	*	*
23	multiv	last	p.years	795	265	0.118	0.11	1.069	0.285	1.125	0.906	1.397	0.075	0.142	0.105	1.353	0.146	0.108	1.353	NA
23	multiv	last	paps.year	795	265	0.006	0.022	0.279	0.78	1.006	0.963	1.051	0.075	-0.003	0.021	-0.138	-0.012	0.085	-0.138	NA
23	multiv	last	mnjs	795	265	-0.331	0.253	-1.309	0.191	0.718	0.437	1.179	0.075	-0.369	0.247	-1.493	-0.143	0.096	-1.493	NA
23	multiv	last	genCat	795	265	0.058	0.184	0.315	0.753	1.059	0.739	1.519	0.075	0.051	0.181	0.281	0.051	0.181	0.281	NA
23	multiv	last	cash	795	265	1.333	0.332	4.012	0	3.793	1.978	7.276	0.075	1.322	0.317	4.165	1.322	0.317	4.165	NA	***	***	***
23	multiv	last	career	795	265	-0.944	0.463	-2.041	0.041	0.389	0.157	0.963	0.075	-0.801	0.448	-1.788	-0.801	0.448	-1.788	NA	*	+	+
23	multiv	last	inst.inc	795	265	-0.248	0.357	-0.695	0.487	0.78	0.387	1.572	0.075	-0.257	0.347	-0.739	-0.257	0.347	-0.739	NA
23	multiv	last	ORI.legal	795	265	0.253	0.52	0.487	0.626	1.288	0.465	3.566	0.075	0.172	0.515	0.334	0.172	0.515	0.334	NA
23	multiv	last	ORI.nat	795	265	-1.042	0.336	-3.097	0.002	0.353	0.182	0.682	0.075	-0.99	0.33	-3.004	-0.99	0.33	-3.004	NA	**	**	**
23	multiv	last	ORI.local	795	265	0.338	0.357	0.945	0.345	1.402	0.696	2.823	0.075	0.324	0.349	0.928	0.324	0.349	0.928	NA
23	multiv	last	n_authors:n_countries	795	265	-0.094	0.048	-1.944	0.052	0.91	0.828	1.001	0.075	-0.089	0.048	-1.863	-0.162	0.087	-1.863	NA	+	+	+
23	west.univ	first	n_authors	321	77	0.083	0.062	1.334	0.182	1.086	0.962	1.227	0.006	0.025	0.043	0.568	0.073	0.129	0.568	NA
23	west.univ	first	n_countries	321	77	0.901	0.358	2.516	0.012	2.461	1.22	4.964	0.026	0.246	0.19	1.293	0.159	0.123	1.293	NA	*
23	west.univ	first	count.auts	321	77	0.04	0.02	2.023	0.043	1.041	1.001	1.082	0.014	0.011	0.012	0.92	0.117	0.128	0.92	NA	*
23	west.univ	first	industry	321	77	1.748	1.102	1.586	0.113	5.742	0.662	49.794	0.011	0.717	0.586	1.224	0.717	0.586	1.224	NA
23	west.univ	first	gcd	321	77	0.176	0.07	2.525	0.012	1.192	1.04	1.367	0.028	0.032	0.029	1.078	0.134	0.124	1.078	NA	*
23	west.univ	first	p_all	321	77	0.01	0.007	1.53	0.126	1.01	0.997	1.023	0.008	0.01	0.005	2.056	0.243	0.118	2.056	NA		*	*
23	west.univ	first	p	321	77	0.008	0.009	0.923	0.356	1.008	0.991	1.026	0.003	0.008	0.007	1.223	0.144	0.117	1.223	NA
23	west.univ	first	mcs	321	77	-0.003	0.007	-0.446	0.655	0.997	0.984	1.01	0.001	-0.003	0.007	-0.45	-0.07	0.155	-0.45	NA
23	west.univ	first	tcs	321	77	0	0	0.838	0.402	1	1	1.001	0.002	0	0	0.397	0.048	0.12	0.397	NA
23	west.univ	first	mncs	321	77	0.292	0.2	1.456	0.145	1.339	0.904	1.983	0.008	0.126	0.132	0.954	0.117	0.123	0.954	NA
23	west.univ	first	pp_top10	321	77	2.601	1.385	1.878	0.06	13.481	0.892	203.715	0.014	0.45	0.696	0.646	0.081	0.125	0.646	NA	+
23	west.univ	first	mnjs	321	77	0.494	0.639	0.774	0.439	1.639	0.469	5.733	0.002	-0.31	0.337	-0.92	-0.134	0.145	-0.92	NA
23	west.univ	first	p.years	321	77	-0.194	0.318	-0.611	0.541	0.823	0.441	1.536	0.001	0.008	0.235	0.034	0.004	0.131	0.034	NA
23	west.univ	first	paps.year	321	77	0.153	0.149	1.029	0.303	1.166	0.87	1.561	0.003	0.092	0.125	0.735	0.093	0.126	0.735	NA
23	west.univ	first	papsAll.year	321	77	0.229	0.09	2.536	0.011	1.257	1.053	1.501	0.024	0.167	0.065	2.567	0.31	0.121	2.567	NA	*	*	*
23	west.univ	first	cash	NA	NA	NA	NA	NA	NA	NA	NA	NA	NA	NA	NA	NA	NA	NA	NA	NA	NA	NA	NA
23	west.univ	first	career	321	77	-0.541	0.374	-1.444	0.149	0.582	0.279	1.213	0.007	-0.546	0.264	-2.07	-0.546	0.264	-2.07	NA		*	*
23	west.univ	first	inst.inc	321	77	0.46	0.533	0.863	0.388	1.584	0.557	4.501	0.002	0.299	0.316	0.948	0.299	0.316	0.948	NA
23	west.univ	first	german.dev	NA	NA	NA	NA	NA	NA	NA	NA	NA	NA	NA	NA	NA	NA	NA	NA	NA	NA	NA	NA
23	west.univ	first	intermediate	321	77	-1.569	1.113	-1.409	0.159	0.208	0.023	1.847	0.008	-1.581	0.744	-2.125	-1.581	0.744	-2.125	NA		*	*
23	west.univ	first	anglo.reg	321	77	-0.102	0.35	-0.291	0.771	0.903	0.455	1.793	0	-0.124	0.262	-0.476	-0.124	0.262	-0.476	NA
23	west.univ	first	ORI.legal	321	77	-0.436	0.359	-1.214	0.225	0.647	0.32	1.307	0.005	-0.271	0.263	-1.03	-0.271	0.263	-1.03	NA
23	west.univ	first	ORI.nat	321	77	0.229	0.415	0.551	0.582	1.257	0.557	2.837	0.001	-0.226	0.29	-0.777	-0.363	0.421	-0.863	NA
23	west.univ	first	ORI.local	321	77	0.384	0.482	0.796	0.426	1.468	0.571	3.776	0.002	0.546	0.348	1.57	0.586	0.404	1.45	NA
23	west.univ	first	any.inc	321	77	-0.545	0.492	-1.108	0.268	0.58	0.221	1.52	0.004	-0.479	0.304	-1.576	-0.479	0.304	-1.576	NA
23	west.univ	first	any.rio	321	77	-0.206	0.64	-0.321	0.748	0.814	0.232	2.856	0	-0.571	0.459	-1.244	-0.571	0.459	-1.244	NA
23	west.univ	first	genCat	321	77	0.563	0.384	1.465	0.143	1.756	0.827	3.729	0.007	0.426	0.263	1.621	0.426	0.263	1.621	NA
23	west.univ	last	p_all	343	83	0.002	0.001	1.899	0.058	1.002	1	1.004	0.012	0.001	0.001	1.148	0.132	0.115	1.148	NA	+
23	west.univ	last	p	343	83	0.002	0.002	1.421	0.155	1.002	0.999	1.006	0.006	0.001	0.001	0.498	0.06	0.119	0.498	NA
23	west.univ	last	mcs	343	83	-0.002	0.01	-0.184	0.854	0.998	0.979	1.018	0	-0.006	0.006	-1.074	-0.148	0.138	-1.074	NA
23	west.univ	last	tcs	343	83	0	0	1.384	0.166	1	1	1	0.006	0	0	-0.112	-0.014	0.13	-0.112	NA
23	west.univ	last	mncs	343	83	0.144	0.342	0.421	0.674	1.155	0.591	2.255	0.001	-0.268	0.19	-1.41	-0.197	0.14	-1.41	NA
23	west.univ	last	pp_top10	343	83	-0.848	1.967	-0.431	0.667	0.428	0.009	20.251	0.001	-2.304	1.239	-1.859	-0.255	0.137	-1.859	NA		+	+
23	west.univ	last	mnjs	343	83	-0.372	0.5	-0.743	0.457	0.69	0.259	1.837	0.002	-0.386	0.335	-1.155	-0.156	0.135	-1.155	NA
23	west.univ	last	p.years	343	83	0.167	0.18	0.924	0.356	1.181	0.829	1.682	0.003	0.239	0.14	1.713	0.221	0.129	1.713	NA		+	+
23	west.univ	last	paps.year	343	83	0.095	0.057	1.683	0.092	1.1	0.984	1.229	0.009	0.02	0.036	0.561	0.067	0.12	0.561	NA	+
23	west.univ	last	papsAll.year	343	83	0.083	0.037	2.24	0.025	1.087	1.01	1.169	0.017	0.03	0.023	1.314	0.152	0.116	1.314	NA	*
23	west.univ	last	cash	NA	NA	NA	NA	NA	NA	NA	NA	NA	NA	NA	NA	NA	NA	NA	NA	NA	NA	NA	NA
23	west.univ	last	career	343	83	-0.477	0.343	-1.393	0.164	0.621	0.317	1.215	0.006	-0.415	0.255	-1.629	-0.431	0.42	-1.026	NA
23	west.univ	last	inst.inc	343	83	0.272	0.485	0.561	0.575	1.312	0.508	3.393	0.001	0.003	0.32	0.009	0.003	0.32	0.009	NA
23	west.univ	last	german.dev	NA	NA	NA	NA	NA	NA	NA	NA	NA	NA	NA	NA	NA	NA	NA	NA	NA	NA	NA	NA
23	west.univ	last	intermediate	343	83	-20.176	9433.6	-0.002	0.998	0	0	Inf	0.025	-2.292	1.025	-2.236	-2.292	1.026	-2.235	NA		*	*
23	west.univ	last	anglo.reg	343	83	0.054	0.329	0.164	0.869	1.056	0.554	2.011	0	-0.065	0.253	-0.255	-0.065	0.253	-0.255	NA
23	west.univ	last	ORI.legal	343	83	-0.248	0.328	-0.755	0.45	0.781	0.411	1.484	0.002	-0.118	0.252	-0.47	-0.118	0.252	-0.47	NA
23	west.univ	last	ORI.nat	343	83	0.026	0.395	0.066	0.948	1.026	0.474	2.224	0	-0.372	0.289	-1.287	-0.372	0.289	-1.287	NA
23	west.univ	last	ORI.local	343	83	0.263	0.444	0.591	0.554	1.3	0.545	3.104	0.001	0.564	0.347	1.626	0.724	0.532	1.361	NA
23	west.univ	last	any.inc	343	83	-0.524	0.422	-1.241	0.214	0.592	0.259	1.354	0.005	-0.578	0.294	-1.966	-0.578	0.294	-1.966	NA		*	*
23	west.univ	last	any.rio	343	83	-0.347	0.642	-0.54	0.589	0.707	0.201	2.488	0.001	-0.487	0.453	-1.075	-0.487	0.453	-1.075	NA
23	west.univ	last	genCat	343	83	0.076	0.391	0.196	0.845	1.079	0.502	2.321	0	0.181	0.285	0.636	0.181	0.285	0.636	NA
23	west.gender	first	female	321	77	0.636	0.405	1.572	0.116	1.889	0.855	4.174	0.008	0.468	0.274	1.707	0.468	0.274	1.707	NA		+	+
23	west.gender	first	unknown	321	77	0.537	0.88	0.61	0.542	1.711	0.305	9.602	0.008	0.296	0.512	0.577	0.296	0.512	0.577	NA
23	west.gender	last	female	343	83	0.034	0.397	0.085	0.932	1.034	0.475	2.253	0.001	0.17	0.287	0.591	0.17	0.287	0.591	NA
23	west.gender	last	unknown	343	83	-0.578	0.882	-0.656	0.512	0.561	0.1	3.159	0.001	-0.209	0.663	-0.315	-0.209	0.663	-0.315	NA
23	west.genderHand	first	female	321	77	0.607	0.4	1.515	0.13	1.834	0.837	4.02	0.007	0.38	0.263	1.446	0.38	0.263	1.446	NA
23	west.genderHand	last	female	343	83	0	0.399	0	1	1	0.457	2.186	0	0.159	0.281	0.565	0.159	0.281	0.565	NA
23	west.multiv	first	n_authors	321	77	0.412	0.215	1.916	0.055	1.51	0.99	2.302	0.076	0.146	0.108	1.357	0.159	0.281	0.565	NA	+
23	west.multiv	first	n_countries	321	77	4.745	1.913	2.48	0.013	115.003	2.706	4886.654	0.076	1.053	0.599	1.758	0.159	0.281	0.565	NA	*	+
23	west.multiv	first	p.years	321	77	-1.241	0.576	-2.156	0.031	0.289	0.094	0.893	0.076	-0.055	0.248	-0.22	0.159	0.281	0.565	NA	*
23	west.multiv	first	paps.year	321	77	0.541	0.256	2.118	0.034	1.718	1.041	2.836	0.076	0.136	0.134	1.016	0.159	0.281	0.565	NA	*
23	west.multiv	first	mnjs	321	77	-0.305	0.779	-0.392	0.695	0.737	0.16	3.389	0.076	-0.297	0.342	-0.866	0.159	0.281	0.565	NA
23	west.multiv	first	genCat	321	77	1.249	0.553	2.26	0.024	3.488	1.18	10.306	0.076	0.494	0.274	1.807	0.159	0.281	0.565	NA	*	+
23	west.multiv	first	n_authors:n_countries	321	77	-0.36	0.181	-1.984	0.047	0.698	0.489	0.996	0.076	-0.096	0.069	-1.387	0.159	0.281	0.565	NA	*
23	west.multiv	last	n_authors	343	83	0.295	0.153	1.936	0.053	1.344	0.996	1.812	0.036	0.18	0.108	1.666	0.18	0.108	1.666	NA	+	+	+
23	west.multiv	last	n_countries	343	83	2.161	1.016	2.128	0.033	8.679	1.186	63.541	0.036	1.074	0.596	1.802	1.074	0.596	1.802	NA	*	+	+
23	west.multiv	last	p.years	343	83	0.155	0.209	0.74	0.459	1.167	0.775	1.759	0.036	0.271	0.151	1.793	0.271	0.151	1.793	NA		+	+
23	west.multiv	last	paps.year	343	83	0.096	0.061	1.566	0.117	1.101	0.976	1.242	0.036	-0.01	0.04	-0.248	-0.01	0.04	-0.248	NA
23	west.multiv	last	mnjs	343	83	-0.665	0.568	-1.17	0.242	0.514	0.169	1.567	0.036	-0.437	0.345	-1.266	-0.437	0.345	-1.266	NA
23	west.multiv	last	genCat	343	83	0.457	0.443	1.032	0.302	1.579	0.663	3.76	0.036	0.194	0.297	0.653	0.194	0.297	0.653	NA
23	west.multiv	last	n_authors:n_countries	343	83	-0.198	0.107	-1.856	0.063	0.82	0.666	1.011	0.036	-0.106	0.069	-1.549	-0.106	0.069	-1.549	NA	+
23	east.univ	first	n_authors	474	188	-0.01	0.034	-0.282	0.778	0.99	0.927	1.059	0	-0.002	0.03	-0.057	-0.014	0.097	-0.148	NA
23	east.univ	first	n_countries	474	188	-0.35	0.228	-1.538	0.124	0.705	0.451	1.101	0.005	-0.235	0.197	-1.197	-0.09	0.103	-0.868	NA
23	east.univ	first	count.auts	474	188	-0.01	0.011	-0.892	0.372	0.99	0.969	1.012	0.002	-0.013	0.01	-1.227	-0.091	0.101	-0.901	NA
23	east.univ	first	industry	474	188	-1.964	1.059	-1.855	0.064	0.14	0.018	1.117	0.012	-2.012	1.048	-1.919	-1.912	1.054	-1.815	NA	+	+	+
23	east.univ	first	gcd	474	188	-0.045	0.029	-1.588	0.112	0.956	0.904	1.011	0.006	-0.032	0.024	-1.346	-0.137	0.099	-1.385	NA
23	east.univ	first	p_all	474	188	-0.007	0.005	-1.428	0.153	0.993	0.985	1.002	0.006	-0.005	0.003	-1.452	-0.157	0.169	-0.93	NA
23	east.univ	first	p	474	188	-0.007	0.006	-1.277	0.202	0.993	0.982	1.004	0.004	-0.005	0.004	-1.277	-0.126	0.156	-0.809	NA
23	east.univ	first	mcs	474	188	-0.018	0.014	-1.315	0.188	0.982	0.956	1.009	0.005	-0.015	0.012	-1.32	-0.129	0.128	-1.003	NA
23	east.univ	first	tcs	474	188	-0.001	0	-1.557	0.119	0.999	0.998	1	0.012	0	0	-0.966	-0.121	0.169	-0.716	NA
23	east.univ	first	mncs	474	188	-0.023	0.107	-0.21	0.833	0.978	0.792	1.207	0	0.013	0.097	0.137	-0.004	0.096	-0.039	NA
23	east.univ	first	pp_top10	474	188	0.504	0.551	0.915	0.36	1.655	0.562	4.869	0.002	0.344	0.463	0.744	0.042	0.094	0.443	NA
23	east.univ	first	mnjs	474	188	-0.727	0.455	-1.598	0.11	0.483	0.198	1.179	0.006	-0.712	0.412	-1.729	-0.169	0.109	-1.546	NA		+
23	east.univ	first	p.years	474	188	-0.269	0.245	-1.097	0.273	0.764	0.473	1.235	0.003	-0.331	0.194	-1.701	-0.087	0.112	-0.775	NA		+
23	east.univ	first	paps.year	474	188	0.125	0.079	1.591	0.112	1.134	0.971	1.323	0.005	0.002	0.051	0.036	0.038	0.096	0.399	NA
23	east.univ	first	papsAll.year	474	188	0.039	0.056	0.705	0.481	1.04	0.932	1.16	0.001	-0.023	0.039	-0.581	-0.008	0.1	-0.082	NA
23	east.univ	first	cash	474	188	0.422	0.232	1.823	0.068	1.525	0.969	2.402	0.007	0.551	0.211	2.611	0.551	0.211	2.611	NA	+	**	**
23	east.univ	first	career	NA	NA	NA	NA	NA	NA	NA	NA	NA	NA	NA	NA	NA	NA	NA	NA	NA	NA	NA	NA
23	east.univ	first	inst.inc	NA	NA	NA	NA	NA	NA	NA	NA	NA	NA	NA	NA	NA	NA	NA	NA	NA	NA	NA	NA
23	east.univ	first	german.dev	474	188	-0.157	0.251	-0.627	0.531	0.854	0.522	1.397	0.001	-0.136	0.231	-0.588	-1.744	0.581	-3	NA			**
23	east.univ	first	intermediate	474	188	-0.248	0.355	-0.698	0.485	0.781	0.389	1.564	0.001	-0.517	0.332	-1.555	-0.313	0.458	-0.684	NA
23	east.univ	first	anglo.reg	NA	NA	NA	NA	NA	NA	NA	NA	NA	NA	NA	NA	NA	NA	NA	NA	NA	NA	NA	NA
23	east.univ	first	ORI.legal	NA	NA	NA	NA	NA	NA	NA	NA	NA	NA	NA	NA	NA	NA	NA	NA	NA	NA	NA	NA
23	east.univ	first	ORI.nat	474	188	-0.157	0.251	-0.627	0.531	0.854	0.522	1.397	0.001	-0.104	0.232	-0.449	-1.505	0.547	-2.75	NA			**
23	east.univ	first	ORI.local	474	188	0.592	0.464	1.276	0.202	1.807	0.728	4.486	0.004	0.699	0.414	1.687	1.061	0.524	2.025	NA		+	*
23	east.univ	first	any.inc	474	188	0.422	0.232	1.823	0.068	1.525	0.969	2.402	0.007	0.551	0.211	2.611	0.551	0.211	2.611	NA	+	**	**
23	east.univ	first	any.rio	474	188	0.028	0.292	0.097	0.923	1.029	0.581	1.822	0	0.151	0.266	0.568	-1.058	0.559	-1.893	NA			+
23	east.univ	first	genCat	474	188	-0.009	0.23	-0.038	0.969	0.991	0.631	1.557	0	0.087	0.205	0.426	0.098	0.207	0.471	NA
23	east.univ	last	p_all	452	182	-0.001	0.001	-1.339	0.181	0.999	0.997	1.001	0.004	-0.001	0.001	-1.609	-0.073	0.116	-0.629	NA
23	east.univ	last	p	452	182	-0.001	0.001	-1.172	0.241	0.999	0.997	1.001	0.003	-0.001	0.001	-1.517	-0.064	0.114	-0.558	NA
23	east.univ	last	mcs	452	182	-0.026	0.011	-2.249	0.025	0.975	0.953	0.997	0.013	-0.027	0.01	-2.857	-0.255	0.124	-2.06	NA	*	**	*
23	east.univ	last	tcs	452	182	0	0	-1.649	0.099	1	1	1	0.007	0	0	-2.167	-0.166	0.127	-1.307	NA	+	*
23	east.univ	last	mncs	452	182	0.125	0.179	0.697	0.486	1.133	0.797	1.61	0.001	0.125	0.158	0.795	0.062	0.096	0.644	NA
23	east.univ	last	pp_top10	452	182	0.231	0.824	0.28	0.779	1.26	0.251	6.332	0	0.357	0.734	0.486	0.025	0.096	0.266	NA
23	east.univ	last	mnjs	452	182	-0.632	0.444	-1.425	0.154	0.531	0.223	1.268	0.005	-0.625	0.369	-1.696	-0.118	0.103	-1.151	NA		+
23	east.univ	last	p.years	452	182	-0.163	0.117	-1.391	0.164	0.85	0.675	1.069	0.004	-0.178	0.101	-1.774	-0.016	0.133	-0.119	NA		+
23	east.univ	last	paps.year	452	182	-0.01	0.026	-0.387	0.699	0.99	0.941	1.041	0	-0.021	0.022	-0.959	-0.047	0.103	-0.455	NA
23	east.univ	last	papsAll.year	452	182	-0.01	0.019	-0.537	0.591	0.99	0.953	1.028	0.001	-0.017	0.017	-1.015	-0.05	0.103	-0.489	NA
23	east.univ	last	cash	452	182	0.328	0.24	1.366	0.172	1.388	0.867	2.222	0.004	0.532	0.215	2.475	0.302	0.448	0.673	NA		*
23	east.univ	last	career	NA	NA	NA	NA	NA	NA	NA	NA	NA	NA	NA	NA	NA	NA	NA	NA	NA	NA	NA	NA
23	east.univ	last	inst.inc	NA	NA	NA	NA	NA	NA	NA	NA	NA	NA	NA	NA	NA	NA	NA	NA	NA	NA	NA	NA
23	east.univ	last	german.dev	452	182	-0.285	0.262	-1.088	0.277	0.752	0.45	1.257	0.003	-0.207	0.24	-0.863	-1.599	0.552	-2.896	NA			**
23	east.univ	last	intermediate	452	182	-0.204	0.371	-0.55	0.582	0.815	0.394	1.688	0.001	-0.486	0.347	-1.4	-0.283	0.488	-0.58	NA
23	east.univ	last	anglo.reg	NA	NA	NA	NA	NA	NA	NA	NA	NA	NA	NA	NA	NA	NA	NA	NA	NA	NA	NA	NA
23	east.univ	last	ORI.legal	NA	NA	NA	NA	NA	NA	NA	NA	NA	NA	NA	NA	NA	NA	NA	NA	NA	NA	NA	NA
23	east.univ	last	ORI.nat	452	182	-0.285	0.262	-1.088	0.277	0.752	0.45	1.257	0.003	-0.207	0.24	-0.863	-1.599	0.552	-2.896	NA			**
23	east.univ	last	ORI.local	452	182	0.7	0.457	1.532	0.125	2.014	0.823	4.931	0.005	0.749	0.409	1.83	1.063	0.507	2.096	NA		+	*
23	east.univ	last	any.inc	452	182	0.328	0.24	1.366	0.172	1.388	0.867	2.222	0.004	0.532	0.215	2.475	0.302	0.448	0.673	NA		*
23	east.univ	last	any.rio	452	182	-0.065	0.312	-0.208	0.835	0.937	0.509	1.726	0	0.075	0.28	0.269	-1.268	0.573	-2.213	NA			*
23	east.univ	last	genCat	452	182	0.02	0.246	0.082	0.935	1.02	0.63	1.651	0	0.106	0.216	0.494	0.079	0.219	0.36	NA
23	east.gender	first	female	474	188	-0.042	0.235	-0.177	0.86	0.959	0.605	1.522	0.001	0.079	0.209	0.377	0.074	0.212	0.351	NA
23	east.gender	first	unknown	474	188	-0.281	0.414	-0.68	0.497	0.755	0.335	1.698	0.001	-0.062	0.33	-0.186	-0.171	0.336	-0.508	NA
23	east.gender	last	female	452	182	-0.013	0.251	-0.053	0.958	0.987	0.604	1.613	0.001	0.092	0.22	0.417	0.041	0.224	0.181	NA
23	east.gender	last	unknown	452	182	-0.276	0.418	-0.661	0.509	0.759	0.335	1.72	0.001	-0.115	0.338	-0.34	-0.277	0.346	-0.801	NA
23	east.genderHand	first	female	474	188	0.017	0.226	0.075	0.94	1.017	0.654	1.583	0	0.101	0.2	0.505	0.107	0.202	0.531	NA
23	east.genderHand	last	female	452	182	-0.019	0.241	-0.08	0.936	0.981	0.612	1.572	0	0.085	0.213	0.397	0.053	0.216	0.243	NA
23	east.multiv	first	n_authors	474	188	0.123	0.114	1.079	0.281	1.131	0.904	1.414	0.028	0.073	0.088	0.833	0.072	0.09	0.796	NA
23	east.multiv	first	n_countries	474	188	0.778	0.844	0.921	0.357	2.177	0.416	11.389	0.028	0.33	0.666	0.496	0.379	0.678	0.559	NA
23	east.multiv	first	p.years	474	188	-0.489	0.288	-1.701	0.089	0.613	0.349	1.077	0.028	-0.378	0.215	-1.756	-0.229	0.233	-0.985	NA	+	+
23	east.multiv	first	paps.year	474	188	0.234	0.097	2.413	0.016	1.264	1.045	1.528	0.028	0.068	0.061	1.112	0.063	0.062	1.026	NA	*
23	east.multiv	first	mnjs	474	188	-0.791	0.469	-1.684	0.092	0.453	0.181	1.138	0.028	-0.709	0.42	-1.688	-0.663	0.424	-1.563	NA	+	+
23	east.multiv	first	genCat	474	188	0.07	0.245	0.287	0.774	1.073	0.664	1.735	0.028	0.061	0.208	0.292	0.08	0.21	0.38	NA
23	east.multiv	first	n_authors:n_countries	474	188	-0.12	0.094	-1.273	0.203	0.887	0.737	1.067	0.028	-0.061	0.07	-0.874	-0.062	0.071	-0.871	NA
23	east.multiv	last	n_authors	452	182	0.195	0.126	1.544	0.123	1.215	0.949	1.557	0.021	0.077	0.088	0.874	0.085	0.09	0.946	NA
23	east.multiv	last	n_countries	452	182	1.442	0.923	1.563	0.118	4.231	0.694	25.812	0.021	0.554	0.67	0.828	0.642	0.684	0.938	NA
23	east.multiv	last	p.years	452	182	-0.153	0.14	-1.092	0.275	0.858	0.652	1.13	0.021	-0.135	0.109	-1.238	0.016	0.146	0.11	NA
23	east.multiv	last	paps.year	452	182	0.014	0.029	0.474	0.635	1.014	0.957	1.074	0.021	-0.004	0.023	-0.184	-0.006	0.024	-0.259	NA
23	east.multiv	last	mnjs	452	182	-0.569	0.461	-1.235	0.217	0.566	0.229	1.396	0.021	-0.518	0.374	-1.383	-0.415	0.38	-1.092	NA
23	east.multiv	last	genCat	452	182	0.006	0.255	0.024	0.981	1.006	0.611	1.658	0.021	0.052	0.221	0.237	0.051	0.223	0.23	NA
23	east.multiv	last	n_authors:n_countries	452	182	-0.194	0.108	-1.796	0.072	0.824	0.667	1.018	0.021	-0.07	0.07	-0.999	-0.076	0.072	-1.067	NA	+
23	anglo.univ	first	n_authors	203	48	0.118	0.103	1.149	0.25	1.126	0.92	1.377	0.007	0.078	0.053	1.457	0.232	0.159	1.457	NA
23	anglo.univ	first	n_countries	203	48	1.319	0.739	1.783	0.075	3.738	0.877	15.925	0.022	0.216	0.266	0.812	0.128	0.158	0.812	NA	+
23	anglo.univ	first	count.auts	203	48	0.032	0.027	1.147	0.251	1.032	0.978	1.089	0.007	-0.009	0.015	-0.59	-0.1	0.169	-0.59	NA
23	anglo.univ	first	industry	203	48	19.203	14786.169	0.001	0.999	218630746.334	0	Inf	0.007	0.513	0.636	0.807	0.513	0.636	0.807	NA
23	anglo.univ	first	gcd	203	48	0.352	0.171	2.057	0.04	1.422	1.017	1.988	0.047	0.018	0.035	0.515	0.083	0.161	0.515	NA	*
23	anglo.univ	first	p_all	203	48	0.009	0.012	0.747	0.455	1.009	0.985	1.034	0.003	0.003	0.007	0.479	0.074	0.155	0.479	NA
23	anglo.univ	first	p	203	48	0	0.018	-0.012	0.99	1	0.965	1.036	0	-0.004	0.011	-0.38	-0.071	0.185	-0.38	NA
23	anglo.univ	first	mcs	203	48	-0.018	0.026	-0.673	0.501	0.983	0.934	1.034	0.008	-0.009	0.01	-0.841	-0.222	0.264	-0.841	NA
23	anglo.univ	first	tcs	203	48	0	0.001	-0.359	0.72	1	0.999	1.001	0.001	0	0	-0.703	-0.183	0.261	-0.703	NA
23	anglo.univ	first	mncs	203	48	0.139	0.278	0.499	0.618	1.149	0.666	1.983	0.001	0.122	0.172	0.708	0.111	0.157	0.708	NA
23	anglo.univ	first	pp_top10	203	48	0.571	2.699	0.212	0.832	1.77	0.009	351.089	0	0.229	0.866	0.265	0.043	0.162	0.265	NA
23	anglo.univ	first	mnjs	203	48	0.475	0.836	0.569	0.57	1.608	0.313	8.27	0.002	-0.221	0.39	-0.566	-0.102	0.18	-0.566	NA
23	anglo.univ	first	p.years	203	48	-1.681	0.904	-1.859	0.063	0.186	0.032	1.096	0.023	-0.391	0.333	-1.175	-0.222	0.189	-1.175	NA	+
23	anglo.univ	first	paps.year	203	48	0.242	0.245	0.988	0.323	1.274	0.788	2.06	0.005	0.082	0.164	0.499	0.08	0.16	0.499	NA
23	anglo.univ	first	papsAll.year	203	48	0.32	0.156	2.047	0.041	1.377	1.014	1.872	0.027	0.206	0.088	2.33	0.355	0.152	2.33	NA	*	*	*
23	anglo.univ	first	cash	NA	NA	NA	NA	NA	NA	NA	NA	NA	NA	NA	NA	NA	NA	NA	NA	NA	NA	NA	NA
23	anglo.univ	first	career	203	48	-0.445	0.631	-0.705	0.481	0.641	0.186	2.208	0.003	-0.397	0.358	-1.109	-0.397	0.358	-1.109	NA
23	anglo.univ	first	inst.inc	203	48	1.386	1.118	1.24	0.215	4	0.447	35.788	0.009	0.039	0.445	0.088	0.039	0.445	0.088	NA
23	anglo.univ	first	german.dev	NA	NA	NA	NA	NA	NA	NA	NA	NA	NA	NA	NA	NA	NA	NA	NA	NA	NA	NA	NA
23	anglo.univ	first	intermediate	NA	NA	NA	NA	NA	NA	NA	NA	NA	NA	NA	NA	NA	NA	NA	NA	NA	NA	NA	NA
23	anglo.univ	first	anglo.reg	203	48	0.136	0.638	0.213	0.831	1.146	0.328	4.004	0	-0.221	0.414	-0.535	-0.221	0.414	-0.535	NA
23	anglo.univ	first	ORI.legal	203	48	-0.445	0.631	-0.705	0.481	0.641	0.186	2.208	0.003	-0.397	0.358	-1.109	-0.397	0.358	-1.109	NA
23	anglo.univ	first	ORI.nat	203	48	0.445	0.631	0.705	0.481	1.561	0.453	5.378	0.003	0.431	0.359	1.203	0.431	0.359	1.203	NA
23	anglo.univ	first	ORI.local	NA	NA	NA	NA	NA	NA	NA	NA	NA	NA	NA	NA	NA	NA	NA	NA	NA	NA	NA	NA
23	anglo.univ	first	any.inc	203	48	0.229	0.827	0.277	0.782	1.257	0.248	6.363	0	-0.7	0.478	-1.465	-0.7	0.478	-1.465	NA
23	anglo.univ	last	p_all	225	54	0.001	0.001	0.684	0.494	1.001	0.998	1.004	0.002	0.001	0.001	0.91	0.13	0.143	0.91	NA
23	anglo.univ	last	p	225	54	0.001	0.002	0.253	0.8	1.001	0.996	1.005	0	0.001	0.001	0.464	0.068	0.147	0.464	NA
23	anglo.univ	last	mcs	225	54	-0.004	0.016	-0.225	0.822	0.996	0.966	1.028	0	-0.014	0.008	-1.784	-0.344	0.193	-1.784	NA		+	+
23	anglo.univ	last	tcs	225	54	0	0	0.437	0.662	1	1	1	0.001	0	0	-0.406	-0.072	0.178	-0.406	NA
23	anglo.univ	last	mncs	225	54	0.525	0.558	0.94	0.347	1.69	0.566	5.047	0.004	-0.464	0.256	-1.813	-0.341	0.188	-1.813	NA		+	+
23	anglo.univ	last	pp_top10	225	54	0.618	2.974	0.208	0.835	1.854	0.005	630.135	0	-3.983	1.611	-2.472	-0.445	0.18	-2.472	NA		*	*
23	anglo.univ	last	mnjs	225	54	-0.814	0.781	-1.041	0.298	0.443	0.096	2.05	0.005	-1.088	0.497	-2.188	-0.406	0.186	-2.188	NA		*	*
23	anglo.univ	last	p.years	225	54	0.109	0.241	0.451	0.652	1.115	0.695	1.789	0.001	0.274	0.162	1.684	0.269	0.16	1.684	NA		+	+
23	anglo.univ	last	paps.year	225	54	0.046	0.077	0.592	0.554	1.047	0.9	1.217	0.002	0.024	0.039	0.607	0.089	0.146	0.607	NA
23	anglo.univ	last	papsAll.year	225	54	0.046	0.049	0.939	0.348	1.047	0.951	1.154	0.004	0.026	0.025	1.008	0.145	0.144	1.008	NA
23	anglo.univ	last	cash	NA	NA	NA	NA	NA	NA	NA	NA	NA	NA	NA	NA	NA	NA	NA	NA	NA	NA	NA	NA
23	anglo.univ	last	career	225	54	-0.25	0.551	-0.453	0.65	0.779	0.265	2.293	0.001	-0.135	0.351	-0.385	-0.135	0.351	-0.385	NA
23	anglo.univ	last	inst.inc	225	54	0.379	0.678	0.559	0.576	1.461	0.387	5.516	0.001	-0.491	0.479	-1.026	-0.491	0.479	-1.026	NA
23	anglo.univ	last	german.dev	NA	NA	NA	NA	NA	NA	NA	NA	NA	NA	NA	NA	NA	NA	NA	NA	NA	NA	NA	NA
23	anglo.univ	last	intermediate	NA	NA	NA	NA	NA	NA	NA	NA	NA	NA	NA	NA	NA	NA	NA	NA	NA	NA	NA	NA
23	anglo.univ	last	anglo.reg	225	54	0.411	0.599	0.686	0.493	1.508	0.466	4.877	0.002	-0.107	0.405	-0.264	-0.107	0.405	-0.264	NA
23	anglo.univ	last	ORI.legal	225	54	-0.25	0.551	-0.453	0.65	0.779	0.265	2.293	0.001	-0.135	0.351	-0.385	-0.135	0.351	-0.385	NA
23	anglo.univ	last	ORI.nat	225	54	0.25	0.551	0.453	0.65	1.284	0.436	3.778	0.001	0.167	0.352	0.473	0.167	0.352	0.473	NA
23	anglo.univ	last	ORI.local	NA	NA	NA	NA	NA	NA	NA	NA	NA	NA	NA	NA	NA	NA	NA	NA	NA	NA	NA	NA
23	anglo.univ	last	any.inc	225	54	0	0.728	0	1	1	0.24	4.162	0	-0.808	0.459	-1.758	-0.808	0.459	-1.758	NA		+	+
23	anglo.univ	last	any.rio	NA	NA	NA	NA	NA	NA	NA	NA	NA	NA	NA	NA	NA	NA	NA	NA	NA	NA	NA	NA
23	anglo.univ	last	genCat	225	54	0.136	0.638	0.213	0.831	1.146	0.328	4.004	0	0.344	0.365	0.942	0.344	0.365	0.942	NA
23	anglo.gender	first	female	203	48	0.535	0.577	0.926	0.354	1.707	0.551	5.291	0.018	0.424	0.353	1.203	0.424	0.353	1.203	NA
23	anglo.gender	first	unknown	203	48	19.738	10455.399	0.002	0.998	373167597.154	0	Inf	0.018	0.564	0.548	1.029	0.564	0.548	1.029	NA
23	anglo.gender	last	female	225	54	0.19	0.674	0.282	0.778	1.21	0.323	4.532	0	0.338	0.369	0.917	0.338	0.369	0.917	NA
23	anglo.gender	last	unknown	225	54	0.267	1.065	0.251	0.802	1.306	0.162	10.526	0	-0.074	0.678	-0.109	-0.074	0.678	-0.109	NA
23	anglo.genderHand	first	female	203	48	0.182	0.523	0.348	0.728	1.2	0.43	3.345	0.001	0.325	0.331	0.982	0.325	0.331	0.982	NA
23	anglo.genderHand	last	female	225	54	-0.076	0.677	-0.112	0.91	0.927	0.246	3.495	0	0.331	0.356	0.931	0.331	0.356	0.931	NA
23	anglo.multiv	first	n_authors	203	48	0.752	0.641	1.173	0.241	2.12	0.604	7.443	0.085	0.202	0.13	1.552	0.202	0.13	1.552	NA
23	anglo.multiv	first	n_countries	203	48	6.854	4.202	1.631	0.103	947.472	0.251	3576320.733	0.085	0.881	0.737	1.195	0.881	0.737	1.195	NA
23	anglo.multiv	first	p.years	203	48	-2.132	1.152	-1.851	0.064	0.119	0.012	1.134	0.085	-0.356	0.347	-1.027	-0.356	0.347	-1.027	NA	+
23	anglo.multiv	first	paps.year	203	48	1.37	0.631	2.171	0.03	3.937	1.142	13.568	0.085	0.147	0.177	0.831	0.147	0.177	0.831	NA	*
23	anglo.multiv	first	mnjs	203	48	-1.167	1.281	-0.911	0.362	0.311	0.025	3.833	0.085	-0.267	0.412	-0.649	-0.267	0.412	-0.649	NA
23	anglo.multiv	first	genCat	203	48	1.398	1.05	1.332	0.183	4.048	0.517	31.696	0.085	0.409	0.348	1.175	0.409	0.348	1.175	NA
23	anglo.multiv	first	n_authors:n_countries	203	48	-0.529	0.506	-1.047	0.295	0.589	0.219	1.587	0.085	-0.091	0.084	-1.086	-0.091	0.084	-1.086	NA
23	anglo.multiv	last	n_authors	225	54	0.358	0.247	1.45	0.147	1.43	0.882	2.32	0.021	0.292	0.137	2.139	0.292	0.137	2.139	NA		*	*
23	anglo.multiv	last	n_countries	225	54	1.678	1.28	1.31	0.19	5.353	0.435	65.838	0.021	1.1	0.727	1.514	1.1	0.727	1.514	NA
23	anglo.multiv	last	p.years	225	54	0.217	0.314	0.692	0.489	1.243	0.672	2.298	0.021	0.411	0.186	2.212	0.411	0.186	2.212	NA		*	*
23	anglo.multiv	last	paps.year	225	54	0.048	0.088	0.545	0.586	1.049	0.882	1.248	0.021	-0.037	0.047	-0.782	-0.037	0.047	-0.782	NA
23	anglo.multiv	last	mnjs	225	54	-1.267	0.942	-1.345	0.179	0.282	0.044	1.785	0.021	-1.339	0.532	-2.516	-1.339	0.532	-2.516	NA		*	*
23	anglo.multiv	last	genCat	225	54	0.424	0.694	0.61	0.542	1.528	0.392	5.958	0.021	0.336	0.388	0.866	0.336	0.388	0.866	NA
23	anglo.multiv	last	n_authors:n_countries	225	54	-0.197	0.154	-1.279	0.201	0.821	0.606	1.111	0.021	-0.114	0.085	-1.344	-0.114	0.085	-1.344	NA
23	usa.univ	first	n_authors	148	32	0.475	0.27	1.762	0.078	1.608	0.948	2.727	0.044	0.133	0.065	2.061	NA	NA	NA	NA	+	*	NA
23	usa.univ	first	n_countries	148	32	1.157	1.18	0.981	0.327	3.182	0.315	32.142	0.007	0.484	0.367	1.318	NA	NA	NA	NA			NA
23	usa.univ	first	count.auts	148	32	-0.082	0.055	-1.469	0.142	0.922	0.827	1.028	0.019	-0.017	0.019	-0.875	NA	NA	NA	NA			NA
23	usa.univ	first	industry	148	32	0	0	NA	NA	1	1	1	0	0.201	0.842	0.238	NA	NA	NA	NA	NA		NA
23	usa.univ	first	gcd	148	32	0.278	0.194	1.437	0.151	1.321	0.904	1.93	0.027	0.052	0.041	1.291	NA	NA	NA	NA			NA
23	usa.univ	first	p_all	148	32	0.006	0.019	0.296	0.767	1.006	0.969	1.043	0.001	0.001	0.008	0.138	NA	NA	NA	NA			NA
23	usa.univ	first	p	148	32	-0.004	0.037	-0.098	0.922	0.996	0.927	1.071	0	-0.013	0.017	-0.761	NA	NA	NA	NA			NA
23	usa.univ	first	mcs	148	32	-0.012	0.045	-0.278	0.781	0.988	0.904	1.079	0.001	-0.009	0.012	-0.802	NA	NA	NA	NA			NA
23	usa.univ	first	tcs	148	32	0.001	0.001	0.58	0.562	1.001	0.998	1.003	0.002	0	0	-0.713	NA	NA	NA	NA			NA
23	usa.univ	first	mncs	148	32	0.46	0.529	0.87	0.385	1.584	0.562	4.468	0.007	0.103	0.202	0.509	NA	NA	NA	NA			NA
23	usa.univ	first	pp_top10	148	32	0.136	4.034	0.034	0.973	1.146	0	3111.294	0	-0.166	1.148	-0.145	NA	NA	NA	NA			NA
23	usa.univ	first	mnjs	148	32	0.279	1.005	0.277	0.782	1.321	0.184	9.471	0.001	-0.071	0.414	-0.172	NA	NA	NA	NA			NA
23	usa.univ	first	p.years	148	32	-1.542	1.268	-1.216	0.224	0.214	0.018	2.567	0.014	-0.519	0.391	-1.325	NA	NA	NA	NA			NA
23	usa.univ	first	paps.year	148	32	0.353	0.44	0.803	0.422	1.424	0.601	3.37	0.005	0.055	0.213	0.259	NA	NA	NA	NA			NA
23	usa.univ	first	papsAll.year	148	32	0.361	0.261	1.381	0.167	1.435	0.86	2.394	0.019	0.215	0.108	1.99	NA	NA	NA	NA		*	NA
23	usa.univ	first	cash	NA	NA	NA	NA	NA	NA	NA	NA	NA	NA	NA	NA	NA	NA	NA	NA	NA	NA	NA	NA
23	usa.univ	first	career	NA	NA	NA	NA	NA	NA	NA	NA	NA	NA	NA	NA	NA	NA	NA	NA	NA	NA	NA	NA
23	usa.univ	first	inst.inc	NA	NA	NA	NA	NA	NA	NA	NA	NA	NA	NA	NA	NA	NA	NA	NA	NA	NA	NA	NA
23	usa.univ	first	german.dev	NA	NA	NA	NA	NA	NA	NA	NA	NA	NA	NA	NA	NA	NA	NA	NA	NA	NA	NA	NA
23	usa.univ	first	intermediate	NA	NA	NA	NA	NA	NA	NA	NA	NA	NA	NA	NA	NA	NA	NA	NA	NA	NA	NA	NA
23	usa.univ	first	anglo.reg	NA	NA	NA	NA	NA	NA	NA	NA	NA	NA	NA	NA	NA	NA	NA	NA	NA	NA	NA	NA
23	usa.univ	first	ORI.legal	NA	NA	NA	NA	NA	NA	NA	NA	NA	NA	NA	NA	NA	NA	NA	NA	NA	NA	NA	NA
23	usa.univ	first	ORI.nat	NA	NA	NA	NA	NA	NA	NA	NA	NA	NA	NA	NA	NA	NA	NA	NA	NA	NA	NA	NA
23	usa.univ	first	ORI.local	NA	NA	NA	NA	NA	NA	NA	NA	NA	NA	NA	NA	NA	NA	NA	NA	NA	NA	NA	NA
23	usa.univ	first	any.inc	NA	NA	NA	NA	NA	NA	NA	NA	NA	NA	NA	NA	NA	NA	NA	NA	NA	NA	NA	NA
23	usa.univ	first	any.rio	NA	NA	NA	NA	NA	NA	NA	NA	NA	NA	NA	NA	NA	NA	NA	NA	NA	NA	NA	NA
23	usa.univ	first	genCat	148	32	0.818	0.873	0.937	0.349	2.266	0.409	12.546	0.006	0.224	0.409	0.549	NA	NA	NA	NA			NA
23	usa.univ	last	p_all	167	39	0.003	0.003	0.883	0.377	1.003	0.996	1.01	0.009	0.001	0.001	0.806	NA	NA	NA	NA			NA
23	usa.univ	last	p	167	39	0.009	0.009	1.025	0.306	1.009	0.992	1.027	0.011	0.001	0.002	0.467	NA	NA	NA	NA			NA
23	usa.univ	last	mcs	167	39	0	0.02	-0.014	0.989	1	0.962	1.039	0	-0.015	0.009	-1.612	NA	NA	NA	NA			NA
23	usa.univ	last	tcs	167	39	0	0	0.811	0.417	1	1	1	0.006	0	0	-0.021	NA	NA	NA	NA			NA
23	usa.univ	last	mncs	167	39	0.894	0.779	1.147	0.251	2.445	0.531	11.259	0.009	-0.411	0.284	-1.449	NA	NA	NA	NA			NA
23	usa.univ	last	pp_top10	167	39	0.914	3.862	0.237	0.813	2.494	0.001	4829.487	0	-4.566	1.901	-2.402	NA	NA	NA	NA		*	NA
23	usa.univ	last	mnjs	167	39	-0.448	0.842	-0.532	0.595	0.639	0.123	3.328	0.002	-0.993	0.546	-1.819	NA	NA	NA	NA		+	NA
23	usa.univ	last	p.years	167	39	0.02	0.382	0.051	0.959	1.02	0.482	2.158	0	0.178	0.189	0.938	NA	NA	NA	NA			NA
23	usa.univ	last	paps.year	167	39	0.495	0.291	1.699	0.089	1.641	0.927	2.904	0.028	0.037	0.05	0.749	NA	NA	NA	NA	+		NA
23	usa.univ	last	papsAll.year	167	39	0.13	0.109	1.188	0.235	1.139	0.919	1.411	0.014	0.031	0.031	1.012	NA	NA	NA	NA			NA
23	usa.univ	last	cash	NA	NA	NA	NA	NA	NA	NA	NA	NA	NA	NA	NA	NA	NA	NA	NA	NA	NA	NA	NA
23	usa.univ	last	career	NA	NA	NA	NA	NA	NA	NA	NA	NA	NA	NA	NA	NA	NA	NA	NA	NA	NA	NA	NA
23	usa.univ	last	inst.inc	NA	NA	NA	NA	NA	NA	NA	NA	NA	NA	NA	NA	NA	NA	NA	NA	NA	NA	NA	NA
23	usa.univ	last	german.dev	NA	NA	NA	NA	NA	NA	NA	NA	NA	NA	NA	NA	NA	NA	NA	NA	NA	NA	NA	NA
23	usa.univ	last	intermediate	NA	NA	NA	NA	NA	NA	NA	NA	NA	NA	NA	NA	NA	NA	NA	NA	NA	NA	NA	NA
23	usa.univ	last	anglo.reg	NA	NA	NA	NA	NA	NA	NA	NA	NA	NA	NA	NA	NA	NA	NA	NA	NA	NA	NA	NA
23	usa.univ	last	ORI.legal	NA	NA	NA	NA	NA	NA	NA	NA	NA	NA	NA	NA	NA	NA	NA	NA	NA	NA	NA	NA
23	usa.univ	last	ORI.nat	NA	NA	NA	NA	NA	NA	NA	NA	NA	NA	NA	NA	NA	NA	NA	NA	NA	NA	NA	NA
23	usa.univ	last	ORI.local	NA	NA	NA	NA	NA	NA	NA	NA	NA	NA	NA	NA	NA	NA	NA	NA	NA	NA	NA	NA
23	usa.univ	last	any.inc	NA	NA	NA	NA	NA	NA	NA	NA	NA	NA	NA	NA	NA	NA	NA	NA	NA	NA	NA	NA
23	usa.univ	last	any.rio	NA	NA	NA	NA	NA	NA	NA	NA	NA	NA	NA	NA	NA	NA	NA	NA	NA	NA	NA	NA
23	usa.univ	last	genCat	167	39	-0.481	0.875	-0.55	0.583	0.618	0.111	3.437	0.002	0.351	0.429	0.818	NA	NA	NA	NA			NA
23	usa.gender	first	female	148	32	0.818	0.873	0.937	0.349	2.266	0.409	12.546	0.006	0.283	0.423	0.671	NA	NA	NA	NA			NA
23	usa.gender	first	unknown	148	32	NA	0	NA	NA	NA	NA	NA	0.006	0.451	0.732	0.617	NA	NA	NA	NA	NA		NA
23	usa.gender	last	female	225	54	0.19	0.674	0.282	0.778	1.21	0.323	4.532	0	0.338	0.369	0.917	NA	NA	NA	NA			NA
23	usa.gender	last	unknown	225	54	0.267	1.065	0.251	0.802	1.306	0.162	10.526	0	-0.074	0.678	-0.109	NA	NA	NA	NA			NA
23	usa.genderHand	first	female	148	32	0.818	0.873	0.937	0.349	2.266	0.409	12.546	0.006	0.331	0.402	0.823	NA	NA	NA	NA			NA
23	usa.genderHand	last	female	225	54	-0.076	0.677	-0.112	0.91	0.927	0.246	3.495	0	0.331	0.356	0.931	NA	NA	NA	NA			NA
23	usa.multiv	first	n_authors	148	32	14.708	47500.034	0	1	2440680.626	0	Inf	0.137	0.377	0.203	1.856	NA	NA	NA	NA		+	NA
23	usa.multiv	first	n_countries	148	32	85.29	301393.174	0	1	1.09917981435001e+37	0	Inf	0.137	1.873	1.166	1.606	NA	NA	NA	NA			NA
23	usa.multiv	first	p.years	148	32	-61.399	11006.848	-0.006	0.996	0	0	Inf	0.137	-0.42	0.415	-1.012	NA	NA	NA	NA			NA
23	usa.multiv	first	paps.year	148	32	32.024	16679.008	0.002	0.998	80863774063456.3	0	Inf	0.137	0.041	0.247	0.165	NA	NA	NA	NA			NA
23	usa.multiv	first	mnjs	148	32	-111.942	71309.685	-0.002	0.999	0	0	Inf	0.137	-0.111	0.454	-0.244	NA	NA	NA	NA			NA
23	usa.multiv	first	genCat	148	32	117.724	37567.637	0.003	0.997	1.33936406416544e+51	0	Inf	0.137	0.32	0.434	0.737	NA	NA	NA	NA			NA
23	usa.multiv	first	n_authors:n_countries	148	32	5.864	44558.872	0	1	352.16	0	Inf	0.137	-0.204	0.148	-1.38	NA	NA	NA	NA			NA
23	usa.multiv	last	n_authors	167	39	1.27	0.964	1.317	0.188	3.562	0.538	23.579	0.075	0.436	0.179	2.431	NA	NA	NA	NA		*	NA
23	usa.multiv	last	n_countries	167	39	3.318	3.695	0.898	0.369	27.6	0.02	38572.505	0.075	2.044	0.956	2.139	NA	NA	NA	NA		*	NA
23	usa.multiv	last	p.years	167	39	1.275	0.989	1.289	0.197	3.579	0.515	24.868	0.075	0.273	0.217	1.255	NA	NA	NA	NA			NA
23	usa.multiv	last	paps.year	167	39	0.274	0.576	0.476	0.634	1.315	0.425	4.071	0.075	-0.035	0.059	-0.586	NA	NA	NA	NA			NA
23	usa.multiv	last	mnjs	167	39	-2.776	2.66	-1.044	0.297	0.062	0	11.441	0.075	-1.24	0.594	-2.09	NA	NA	NA	NA		*	NA
23	usa.multiv	last	genCat	167	39	0.051	1.358	0.037	0.97	1.052	0.073	15.08	0.075	0.248	0.458	0.542	NA	NA	NA	NA			NA
23	usa.multiv	last	n_authors:n_countries	167	39	-0.429	0.607	-0.706	0.48	0.651	0.198	2.142	0.075	-0.205	0.116	-1.767	NA	NA	NA	NA		+	NA
